# Supplementary material for: Analysis and classification of 1H-NMR spectra by multifractal analysis
Source: PLoS One. 2023 Jun 8;18(6):e0286205. doi: 10.1371/journal.pone.0286205 (PMC10249796; doi:10.1371/journal.pone.0286205)
Supplement: S1 File — (ZIP) [file pone.0286205.s001.zip]

Archive with 7 entries (7 files):
- Demo_PLOS_One.m
- dwtr.m
- mfs.m
- mfspectra.m
- mfstriangle.m
- TT1.dat
- waveletspectra.m
