# Supplementary material for: Analysis and classification of 1H-NMR spectra by multifractal analysis
Source: PLoS One. 2023 Jun 8;18(6):e0286205. doi: 10.1371/journal.pone.0286205 (PMC10249796; doi:10.1371/journal.pone.0286205)
Supplement: S1 File — (ZIP) [file pone.0286205.s001.zip › Demo_PLOS_One.m]

clear all
disp('Demo: Wavelet Spectra and MF Spectra of Turbulence');
lw = 1.0;       set(0, 'DefaultAxesFontSize', 16);
fs = 10;        msize = 10;

load 'TT1.dat' ;
filt = [ -0.07576571478934  -0.02963552764595  ...
          0.49761866763246   0.80373875180522  ...
          0.29785779560554  -0.09921954357694  ...
         -0.01260396726226   0.03222310060407];         %   Filter for Wavelet

figure;
plot(TT1) ;
ax = gca;
ax.FontSize = 11; 
box off;
title('Turbulence');

%   Multifractal Analysis
figure;     
[y, x] = mfs(TT1, -3:0.1:10, 7, 14);
plot(x,y)
hold on
ax = gca;
ax.FontSize = 11; 
box off;
plot([-0.2 1.2], [-0.2 -0.2], '-.', 'Color', [0 0 0], 'linewidth', 1.2) ;
xlabel('\alpha(q)', 'fontsize', 12);    
ylabel('f(\alpha(q))', 'fontsize', 12);


%   Compute the multifractal matrix
[f_alfa, alfa, rst] = mfstriangle(TT1, 1, filt, -1:0.01:5, 3, 8, 1) ;
% rst = [H LS(left slope) RS(right slope) LT(left tangent) RT(right tangent) left_point right_point];
