# Supplementary material for: Analysis and classification of 1H-NMR spectra by multifractal analysis
Source: PLoS One. 2023 Jun 8;18(6):e0286205. doi: 10.1371/journal.pone.0286205 (PMC10249796; doi:10.1371/journal.pone.0286205)
Supplement: S1 File — (ZIP) [file pone.0286205.s001.zip › mfs.m]

function [f,alfa]=mfs(data,q,j1,j2,wf, L)
%   Input:data---the input signal vector;
%         q------the range of moment orders
%         j1,j2-----the range of interest scale(min and max)
%         L,wavelet,par----parameters for wavlet decomposition
%   Output: f----multifractal spectrum f(alpha)
%   For example: [a,b]=mfs(m,-1:0.2:6,3,10);
%             where m is the fractal signal, such as fbm(1/3) with 2^16 length. q=[-1,6] with equal
%             spacing of 0.2. [j1, j2]=[3,10]
%   Reference: P. Goncalves, R. H. Riedi and R. G. Baraniuk 
%            Simple Statistical Analysis of Wavelet-based Multifractal Spectrum Estimation, 
%            Proceedings of the 32nd Conference on `Signals, Systems and Computers', Asilomar, Nov 1998 
%--------------------------------------------------------------------------------------
if nargin == 5,   L=1;        end;  %default paramteres
if nargin == 4,   L=1;  wf=[sqrt(2)/2 sqrt(2)/2];        end;  %default paramteres

nn=length(data);
lnn= log2(nn);
%wf = MakeONFilter(wavelet, par);

wddata = dwtr(data, lnn-L, wf); 

for i =  L:(lnn-1)
    j=lnn-i;
    help = 2^(-j/2)*wddata(dyad(i)); %L1 normalization of coefs.
    for k=1:length(q)
        s(j,k)=mean(abs(help).^q(k)); %structure fns;
        % possible other robust avarages instead of mean.
    end;
end;
t=[];
for k=1:length(q)
a=polyfit(j1:j2,log2(s(j1:j2,k))',1); %regression to get
t=[t,a(1)]; %slopes!
end;
%now Legandre transform
alfa=diff(t)./diff(q); % numerical derivative
qq=q(1:length(q)-1);
f=qq.*alfa-t(1:length(q)-1);

function i = dyad(j)
% dyad -- Index entire j-th dyad of 1-d wavelet xform
%  Usage
%    ix = dyad(j);
%  Inputs
%    j     integer
%  Outputs
%    ix    list of all indices of wavelet coeffts at j-th level
%
    i = (2^(j)+1):(2^(j+1)) ;

%
% Copyright (c) 1993. David L. Donoho
%     
    
    
    
 
