# Supplementary material for: Analysis and classification of 1H-NMR spectra by multifractal analysis
Source: PLoS One. 2023 Jun 8;18(6):e0286205. doi: 10.1371/journal.pone.0286205 (PMC10249796; doi:10.1371/journal.pone.0286205)
Supplement: S1 File — (ZIP) [file pone.0286205.s001.zip › mfstriangle.m]

function [f, alfa, rst] = mfstriangle(data, L, wf, q, m1, m2, md)
% [f, alfa, rst] = mfstriangle(data, q, m1, m2, md);
%   Multifractal analysis - find two kinds of slopes which are left/right
%   tangent at f(alfa) = -0.2 and two slopes with hurst exponent term
%   Input : data -> time series, q -> range of powers, m1 and m2 -> levels for
%   slopes: wavelets m1(=6) and m2(=12), md = show or not, default = 0 no
%   show.
%   Output : f(y) of multifractal, alfa is alfa value(x), rst consists of
%   [Hurst exponent, Left(tanget), Right(tangent), Left slope with Hurst,
%   Right slope with Hurst, bandwidth, left alfa point, right alfa point at
%   f = -0.2.]
%   calls the function "mfspectra.m"

if nargin == 6, md = 0; end;  % No show unless md == 1

[f, alfa] = mfspectra(data, L, wf, q, m1, m2);   hs = alfa(1,f == 0);  
ind = [];
for i = 1 : length(hs)
    ind = [ind sum(alfa >= hs(1,i))];
end
mm1 = min(ind);     mm2 = max(ind);         % split data into 2 sets
alfa1 = alfa(1, 1:mm1);     f1 = f(1,1:mm1);
alfa2 = alfa(1, mm2 : end); f2 = f(1, mm2:end);

%   Right : find the right alfa such that f(alfa) = -0.2
pt1 = sum(f1 <= -0.2);
if f1(1, pt1) ~= -0.2
    a1 = (f1(1,pt1+1) - f1(1,pt1))/(alfa1(1, pt1+1) - alfa1(1,pt1));
    b1 = f1(1, pt1) - a1*alfa1(1,pt1);
    pt_R = (-0.2 - b1)/a1;
else
    pt_R = alfa1(1,pt1);
    a1 = (f1(1,pt1+1) - f1(1,pt1))/(alfa1(1, pt1+1) - alfa1(1,pt1));
    b1 = f1(1, pt1) - a1*alfa1(1,pt1);
end
bd = 0.2;
x1 = [pt_R-bd pt_R  pt_R+bd];
y1 = a1*x1 + b1;


%   Left : find left alfa such that f(alfa) = -0.2
pt2 = sum(f2 >= -0.2);
if f2(1, pt2) ~= -0.2
    a2 = (f2(1,pt2+1) - f2(1,pt2))/(alfa2(1, pt2+1) - alfa2(1,pt2));
    b2 = f2(1, pt2) - a2*alfa2(1,pt2);
    pt_L = (-0.2 - b2)/a2;
else
    pt_L = alfa2(1, pt2);
    a2 = (f2(1,pt2+1) - f2(1,pt2))/(alfa2(1, pt2+1) - alfa2(1,pt2));
    b2 = f2(1, pt2) - a2*alfa2(1,pt2);
end
% x2  = [pt_L-bd pt_L pt_L+bd];
% y2  = a2*x2 + b2;

H = mean(alfa(1,f == 0));       
RT  = a1;               LT  = a2;               % two tangents at f(alfa) = -0.2
RS  = -0.2/(pt_R - H);  LS  = -0.2/(pt_L - H);  % slopes with mode
B   = pt_R - pt_L;                              % Broadness
rst = [H LS RS LT RT B pt_L pt_R];

x2  = [1.5*pt_L-H pt_L 0.5*(H+pt_L)];
y2  = a2*x2 + b2;
xx_min  = 0.1*floor(10*min(alfa)) - 0.1 ;
xx_max  = 0.1*ceil(10*max(alfa)) + 0.1 ;

%   Graphical representation
if md == 1
    figure
    ld = 3;   ld2 = 1;      mk = 8;     fs = 9;
    plot(alfa, f, 'linewidth', ld);
    hold on
    plot([pt_L pt_R], [-0.2 -0.2], 'ro', 'markersize', mk, 'MarkerFaceColor', 'r');

    plot(H, 0, 'ro', 'markersize', mk, 'MarkerFaceColor', 'r');
    text(H, 0.03, ['H = ' num2str(H, '%3.2f')], 'fontsize', fs, ...
        'HorizontalAlignment', 'center');

    plot([pt_L H], [-0.2 0], 'Color', 'm', 'linewidth', ld2);
    text(pt_L+0.03, -0.17, ['LS = ' num2str(LS, '%3.2f')], 'fontsize', fs, ...
        'HorizontalAlignment', 'left');

    plot([pt_R H], [-0.2 0], 'Color', 'm', 'linewidth', ld2);
    text(pt_R-0.06, -0.17, ['RS = ' num2str(RS, '%3.2f')], 'fontsize', fs, ...
        'HorizontalAlignment', 'right');

    plot(x2, y2, '-.', 'linewidth', ld2, 'Color', [0 0 0]);
    text(pt_L-0.03, -0.17, ['LT = ' num2str(LT, '%3.2f')], 'fontsize', fs, ...
        'HorizontalAlignment', 'right');

    plot(x1, y1, '-.', 'linewidth', ld2, 'Color', [0 0 0]);
    text(pt_R+0.03, -0.17, ['RT = ' num2str(RT, '%3.2f')], 'fontsize', fs,...
        'HorizontalAlignment', 'left');
    
    plot([xx_min xx_max], [-0.2 -0.2], '-.', 'Color', [0 0 0], 'linewidth', ld2);
    text(H, -0.25, ['B = ' num2str(B, '%3.2f')], 'fontsize', fs);
    
%    plot([pt_L-0.2 pt_R+0.2], [-0.2 -0.2], '-.c', 'linewidth', ld);
%    axis([pt_L-0.4 pt_R+0.4 -0.25 0]);    
%    axis([0 2 -0.2 0]);

    hold off
    xlabel('\alpha(q)', 'fontsize', 12);    
    ylabel('f(\alpha(q))', 'fontsize', 12);
else
end
ax = gca;
ax.FontSize = 11;
box off;
axis([xx_min xx_max 0.1*floor(10*min(f)) 0.1]);
title('Descriptors of Multifractal Spectra', 'fontsize', 12);
