# Supplementary material for: Analysis and classification of 1H-NMR spectra by multifractal analysis
Source: PLoS One. 2023 Jun 8;18(6):e0286205. doi: 10.1371/journal.pone.0286205 (PMC10249796; doi:10.1371/journal.pone.0286205)
Supplement: S1 File — (ZIP) [file pone.0286205.s001.zip › TT1.dat]

302.1586
302.1186
302.0572
301.9868
302.0087
301.8987
301.9624
302.2722
302.1268
301.9915
301.9596
301.9123
301.8881
301.9383
301.924
301.8718
301.8149
301.8707
301.8778
301.9091
301.9037
301.9656
301.9817
302.0219
301.9273
301.9448
302.0073
302.0367
302.0272
302.067
302.0411
302.0964
302.0804
302.0483
302.1509
302.1985
302.1837
302.2301
302.2151
302.2581
302.2026
302.179
302.1461
302.1614
302.2419
302.274
302.314
302.3134
302.3058
302.2742
302.1638
302.0998
302.0529
302.1246
302.1646
301.9977
301.9415
301.9239
301.9082
301.8202
301.7648
301.7645
301.7083
301.6837
301.6754
301.6677
301.6434
301.6435
301.6275
301.6117
301.5876
301.6277
301.6435
301.7237
301.7244
301.7243
301.7312
301.7476
301.7563
301.7803
301.8041
301.8195
301.8432
301.9217
301.9054
301.9307
301.9387
301.9228
301.9074
301.9478
301.9789
301.9866
302.0031
302.0359
302.0424
301.9698
301.9375
301.9067
301.9292
301.8974
301.9139
301.8972
301.8491
301.8254
301.8577
301.9135
301.9127
301.9211
301.969
301.9688
301.9686
301.9601
301.9925
302.0556
302.1418
302.0856
302.0295
302.0615
302.2376
302.2377
302.2213
302.3889
302.421
302.4121
302.3723
302.4039
302.4599
302.5319
302.4594
302.4348
302.363
302.227
302.1706
302.1385
302.1145
302.1064
302.0742
302.0739
302.0739
302.0974
302.0891
302.0645
302.0888
302.0721
302.0806
302.0735
302.0987
302.106
302.1064
302.1065
302.1067
302.0829
302.1557
302.1076
302.0911
302.1231
302.147
302.1782
302.1945
302.2918
302.3395
302.3953
302.4273
302.4436
302.444
302.4193
302.4509
302.4431
302.4837
302.484
302.4839
302.4835
302.4667
302.4991
302.5316
302.5392
302.4989
302.4743
302.4347
302.4343
302.378
302.3617
302.3449
302.3286
302.3369
302.3687
302.3767
302.3848
302.433
302.4735
302.4576
302.3623
302.338
302.2982
302.3141
302.3534
302.3367
302.3849
302.4088
302.433
302.4564
302.4728
302.5137
302.5137
302.5369
302.5202
302.5527
302.5855
302.5685
302.5684
302.5684
302.5922
302.6241
302.6084
302.5126
302.457
302.3934
302.3856
302.4489
302.4481
302.4309
302.4309
302.4549
302.3986
302.3751
302.3666
302.3344
302.35
302.382
302.3424
302.2621
302.2541
302.2619
302.2535
302.2774
302.3096
302.3263
302.2304
302.2784
302.2624
302.2789
302.2874
302.3111
302.3197
302.3035
302.2633
302.2552
302.2709
302.2626
302.2704
302.2784
302.2782
302.254
302.2943
302.2863
302.2383
302.2377
302.2146
302.1361
301.9922
301.976
301.9681
301.9603
301.9278
301.8555
301.8073
301.8083
301.8158
301.9279
302.0328
302.0331
302.0009
301.898
301.8349
301.8507
301.7783
301.7219
301.6981
301.6903
301.6985
301.6748
301.6664
301.6664
301.6824
301.6425
301.6825
301.6742
301.6656
301.6732
301.6728
301.6575
301.6258
301.6653
301.6652
301.657
301.6969
301.6728
301.673
301.6568
301.6565
301.6643
301.6641
301.6638
301.6558
301.6638
301.6636
301.6558
301.6954
301.679
301.7427
301.8631
301.8308
301.8154
301.7518
301.7115
301.7511
301.6948
301.6546
301.6463
301.6462
301.6542
301.6461
301.6541
301.6381
301.6543
301.6384
301.6223
301.6858
301.63
301.6298
301.6617
301.6459
301.6378
301.63
301.6215
301.6533
301.6613
301.6376
301.6448
301.6601
301.6207
301.6291
301.653
301.6528
301.6533
301.6139
301.6457
301.6618
301.6695
301.6141
301.622
301.6699
301.6301
301.6702
301.6942
301.6697
301.6539
301.6699
301.6621
301.6861
301.6706
301.6869
301.7349
301.7588
301.7024
301.6787
301.6868
301.6789
301.663
301.6871
301.6786
301.7026
301.6786
301.6546
301.6865
301.7022
301.6783
301.7263
301.7741
301.806
301.8138
301.758
301.7737
301.8535
301.8853
301.8213
301.8288
301.7574
301.6863
301.7421
301.7662
301.7423
301.7187
301.7191
301.711
301.6947
301.6787
301.6865
301.6944
301.71
301.6938
301.678
301.7095
301.7338
301.7335
301.7014
301.6933
301.7089
301.6855
301.734
301.7263
301.7189
301.7347
301.7263
301.7104
301.7504
301.7336
301.7506
301.7676
301.7906
301.7748
301.7828
301.7509
301.7675
301.783
301.791
301.759
301.7749
301.7997
301.7997
301.8233
301.791
301.7831
301.7832
301.7514
301.7447
301.737
301.7603
301.7289
301.7296
301.7942
301.7786
301.7702
301.7779
301.7538
301.7534
301.769
301.777
301.7783
301.7779
301.7607
301.7927
301.8081
301.7758
301.7519
301.7916
301.7755
301.7672
301.8069
301.7667
301.7824
301.7819
301.7891
301.8218
301.7981
301.8064
301.8061
301.8527
301.805
301.821
301.8449
301.8289
301.8367
301.8365
301.7965
301.8202
301.8044
301.8046
301.8046
301.8046
301.7964
301.8128
301.8208
301.8126
301.828
301.8036
301.7795
301.7956
301.7882
301.7798
301.8202
301.7964
301.78
301.788
301.8205
301.8526
301.9008
301.9087
301.9648
302.0369
302.1259
302.1418
302.1819
302.1902
302.2306
302.2387
302.2068
302.2225
302.2317
302.1922
302.1842
302.1603
302.1686
302.176
302.1758
302.1669
302.1349
302.1432
302.1275
302.1673
302.183
302.1669
302.1836
302.2084
302.2484
302.2486
302.2245
302.2077
302.239
302.2871
302.264
302.2643
302.3037
302.3126
302.3126
302.3128
302.2888
302.2717
302.2641
302.2332
302.2414
302.217
302.234
302.3555
302.3161
302.3082
302.2683
302.2853
302.2614
302.3096
302.2936
302.3256
302.2856
302.2697
302.2696
302.2608
302.2289
302.2526
302.2206
302.1957
302.1634
302.1796
302.204
302.2041
302.2202
302.2043
302.2204
302.2206
302.2284
302.2363
302.1965
302.1649
302.165
302.1808
302.1884
302.1811
302.213
302.1885
302.1953
302.1552
302.1705
302.1948
302.1868
302.1717
302.1559
302.0764
301.972
301.9632
302.0589
302.0359
302.0586
302.1791
302.0917
302.1404
302.0782
301.9449
301.858
301.9054
301.84
301.8168
301.8181
301.794
301.8174
301.8089
301.8103
301.8024
301.8026
301.7944
301.8102
301.8012
301.7847
301.7926
301.8018
301.7867
301.8179
301.7931
301.8237
301.8306
301.7997
301.7603
301.7684
301.7838
301.7916
301.7916
301.8145
301.8143
301.7895
301.7887
301.7645
301.7888
301.8047
301.7802
301.8042
301.7966
301.7574
301.759
301.7669
301.7593
301.7677
301.7831
301.7745
301.7506
301.7749
301.7837
301.7683
301.7849
301.776
301.7831
301.783
301.7906
301.7669
301.783
301.7834
301.7918
301.7837
301.7676
301.7603
301.7517
301.7595
301.7915
301.7754
301.7518
301.7357
301.7272
301.7518
301.7275
301.7433
301.7672
301.7588
301.7512
301.7503
301.7413
301.7405
301.7645
301.7404
301.7645
301.7415
301.7648
301.7563
301.7891
301.7811
301.7896
301.8461
301.8299
301.8368
301.8363
301.789
301.7885
301.8198
301.7889
301.7741
301.7899
301.791
301.8384
301.8312
301.8617
301.8873
301.8958
301.8875
301.9017
301.8858
301.9335
301.9333
301.9812
302.038
302.0219
301.9742
301.9495
301.8776
301.9029
301.9276
301.9197
301.9431
301.9356
301.902
301.9102
301.902
301.8935
301.9256
301.9256
301.9247
301.9167
301.9247
301.9089
301.9166
301.9161
301.9159
301.9239
301.9161
301.9084
301.9251
301.9012
301.9162
301.908
301.8766
301.8845
301.916
301.8927
301.901
301.8932
301.9004
301.9319
301.9235
301.9153
301.9072
301.8837
301.8841
301.8841
301.8763
301.8841
301.8917
301.9156
301.8989
301.9226
301.9388
301.9064
301.9139
301.8818
301.8494
301.8903
301.8987
301.8754
301.8671
301.8914
301.8752
301.8668
301.8427
301.8587
301.8984
301.8659
301.8661
301.8106
301.8419
301.8661
301.8578
301.9057
301.8988
301.9009
301.9334
301.9492
301.9567
301.9728
301.9567
301.9571
301.9491
301.9087
301.8683
301.8601
301.8521
301.8442
301.86
301.8603
301.8762
301.8763
301.8839
301.8831
301.8994
301.9073
301.9071
301.9068
301.9063
301.9063
301.8907
301.907
301.8983
301.8981
301.9222
301.9211
301.8973
301.9535
301.9286
301.9122
301.9449
301.8887
301.8972
301.8901
301.9373
301.9613
301.985
302.0489
302.0008
301.9608
301.9774
301.9369
301.9062
301.9068
301.868
301.8925
301.8924
301.9252
301.9253
301.9415
301.9894
302.0214
302.029
302.021
302.0605
302.0359
302.0114
302.0274
302.0032
301.9958
301.9649
301.9484
301.9723
302.0042
302.0198
301.9952
302.0193
301.9946
302.0341
302.0657
302.0578
302.0665
302.0022
301.9705
301.9386
301.9706
301.9297
301.8737
301.8653
301.8562
301.8401
301.8331
301.8343
301.8441
301.8598
301.8768
301.8865
301.8699
301.8932
301.9081
301.8761
301.8839
301.8679
301.8622
301.8475
301.8624
301.8387
301.8706
301.8386
301.8618
301.8456
301.8391
301.8608
301.8617
301.8629
301.8555
301.8795
301.8709
301.8717
301.8723
301.8728
301.8724
301.9029
301.8773
301.8843
301.8529
301.868
301.8745
301.8336
301.8589
301.8424
301.8508
301.8748
301.8587
301.8589
301.8431
301.8112
301.8426
301.8434
301.8281
301.828
301.8761
301.8689
301.9007
301.9967
302.1502
302.183
302.1594
302.1355
302.168
302.2306
302.1855
302.1607
302.1528
302.1537
302.1523
302.1755
302.1804
302.124
302.1265
302.1577
302.1996
302.1044
302.0409
302.0003
302.0085
302.1187
302.1184
302.2545
302.2935
302.3334
302.3733
302.421
302.357
302.2295
302.0609
302.0211
302.0443
302.1089
301.8629
301.7122
301.648
301.6641
301.68
301.7365
301.8244
301.8162
301.7765
301.7848
301.7135
301.6816
301.634
301.5551
301.5243
301.5238
301.5549
301.5466
301.5628
301.6015
301.5937
301.6104
301.6109
301.5789
301.5703
301.5468
301.5632
301.5395
301.5871
301.571
301.5945
301.5938
301.6104
301.6177
301.6093
301.6325
301.6328
301.6247
301.5927
301.6085
301.6417
301.6259
301.6421
301.6504
301.6659
301.6724
301.6729
301.6727
301.712
301.7521
301.7277
301.7189
301.7265
301.7503
301.7979
301.7734
301.8053
301.8376
301.8857
301.9019
301.918
301.9973
301.9971
301.9321
301.9473
302.0022
301.9064
301.8505
301.8578
301.8335
301.7456
301.692
301.6433
301.6275
301.6597
301.6854
301.6487
301.6741
301.6964
301.6956
301.7109
301.6867
301.7032
301.7489
301.773
301.7729
301.7964
301.7961
301.7409
301.7413
301.7041
301.7137
301.7145
301.7373
301.689
301.7273
301.7193
301.6868
301.6948
301.7028
301.6941
301.7099
301.7324
301.7241
301.7065
301.6911
301.707
301.7146
301.6838
301.7237
301.7557
301.7484
301.7645
301.7311
301.7306
301.7298
301.7157
301.7311
301.6986
301.7383
301.7146
301.7062
301.7143
301.7224
301.7713
301.7561
301.7805
301.7809
301.7574
301.7572
301.7655
301.7891
301.7563
301.8117
301.8547
301.8712
301.8869
301.8772
301.8701
301.8226
301.8391
301.8153
301.8152
301.8306
301.8371
301.8445
301.8373
301.8251
301.8034
301.819
301.8195
301.804
301.7873
301.7792
301.7944
301.7775
301.8252
301.8405
301.8322
301.8481
301.8251
301.8261
301.8268
301.8266
301.8257
301.8327
301.8082
301.8006
301.8094
301.8407
301.825
301.7936
301.7861
301.7531
301.7354
301.7515
301.7358
301.7523
301.729
301.7287
301.7442
301.7682
301.7677
301.7282
301.7779
301.7709
301.787
301.787
301.7713
301.7951
301.772
301.7885
301.7728
301.7569
301.7559
301.7568
301.7494
301.7101
301.7335
301.7097
301.7328
301.7252
301.7257
301.7169
301.7407
301.7569
301.7481
301.7327
301.7807
301.7405
301.757
301.7496
301.7168
301.7266
301.7502
301.7649
301.7493
301.7734
301.813
301.7713
301.7737
301.825
301.8338
301.8828
301.9158
301.8754
301.8976
301.9624
301.9622
301.9786
301.8982
301.8506
301.8197
301.7948
301.8185
301.8436
301.8672
301.9064
301.8837
301.8285
301.8985
301.851
301.8588
301.8589
301.8579
301.8801
301.8727
301.8893
301.8501
301.8795
301.8721
301.8647
301.9015
301.9249
301.9083
301.902
301.7042
301.6484
301.6781
301.6759
301.6599
301.7623
301.7883
301.8105
301.8185
301.7855
301.7616
301.7916
301.839
301.9286
301.9591
302.0489
302.0874
302.0229
301.9903
302.0155
302.0221
301.9859
302.0047
302.0665
302.0421
301.9791
301.8652
301.8458
301.8522
301.8812
301.8024
301.8267
301.8254
301.9108
302.0036
301.9799
302.0447
301.9431
301.6986
301.8734
302.0143
302.0208
302.0291
302.0146
301.9893
301.972
301.9556
301.9471
301.8595
301.8741
301.8813
301.9215
301.8731
301.881
301.7401
301.6046
301.581
301.5735
301.6133
301.6298
301.6222
301.5981
301.5575
301.606
301.6537
301.6458
301.6209
301.5961
301.5814
301.5431
301.5042
301.5059
301.5372
301.5376
301.5383
301.4498
301.442
301.4503
301.4424
301.4424
301.4344
301.4257
301.4337
301.4257
301.4179
301.434
301.4261
301.4179
301.4422
301.4423
301.4511
301.4194
301.4669
301.4518
301.4443
301.4359
301.4355
301.4429
301.4666
301.4503
301.4428
301.4591
301.4283
301.4443
301.4677
301.435
301.4506
301.4664
301.4814
301.4813
301.5044
301.4789
301.4729
301.489
301.465
301.4661
301.4657
301.4331
301.441
301.4505
301.4509
301.4443
301.4368
301.405
301.4365
301.4059
301.4135
301.4291
301.4359
301.4292
301.4275
301.4264
301.4279
301.4374
301.4056
301.4055
301.4131
301.4289
301.3973
301.4062
301.4134
301.3739
301.4061
301.3982
301.4061
301.4082
301.4
301.3987
301.3983
301.391
301.3837
301.3995
301.399
301.398
301.4086
301.4329
301.3868
301.4258
301.4097
301.4032
301.419
301.4178
301.4171
301.393
301.3928
301.3929
301.4165
301.4164
301.4084
301.4158
301.4074
301.4223
301.3987
301.4065
301.3984
301.4139
301.4219
301.4211
301.4058
301.4139
301.4459
301.4138
301.4302
301.3918
301.4158
301.4151
301.3984
301.3653
301.4123
301.396
301.3966
301.3801
301.3879
301.3959
301.4113
301.3788
301.3949
301.396
301.404
301.397
301.3734
301.4134
301.4201
301.4044
301.4204
301.4124
301.3737
301.3673
301.3908
301.3586
301.3428
301.3505
301.3336
301.3333
301.3494
301.3425
301.3422
301.3338
301.3255
301.3569
301.3575
301.3345
301.3416
301.3494
301.3494
301.3566
301.3562
301.357
301.4056
301.4306
301.4071
301.4314
301.4142
301.4465
301.4542
301.4372
301.4529
301.4613
301.4367
301.4268
301.4278
301.4194
301.4109
301.4266
301.4589
301.4425
301.4499
301.449
301.379
301.4284
301.4389
301.4386
301.4221
301.4198
301.4824
301.4495
301.4404
301.4646
301.4412
301.4406
301.4567
301.4498
301.4505
301.4447
301.4368
301.4129
301.4356
301.451
301.4583
301.4583
301.4585
301.4266
301.4345
301.4579
301.4406
301.4716
301.4542
301.4464
301.4555
301.4331
301.4405
301.4477
301.4553
301.4555
301.4623
301.4474
301.4398
301.4653
301.449
301.4406
301.4564
301.448
301.4545
301.4549
301.462
301.4611
301.4856
301.4615
301.4456
301.4298
301.4445
301.4529
301.4555
301.4699
301.4531
301.4624
301.4614
301.4616
301.47
301.4692
301.4858
301.4781
301.5016
301.4936
301.5169
301.5074
301.5143
301.5146
301.4999
301.5235
301.5328
301.5468
301.5548
301.569
301.5614
301.6038
301.5802
301.6185
301.5404
301.4528
301.4535
301.4469
301.455
301.4619
301.4779
301.462
301.4692
301.462
301.4709
301.4488
301.4541
301.4764
301.4932
301.5078
301.5005
301.4608
301.4849
301.4845
301.4754
301.4839
301.5074
301.4997
301.5076
301.5229
301.4988
301.5145
301.531
301.4985
301.5142
301.53
301.5063
301.5138
301.5065
301.5069
301.5069
301.4651
301.4576
301.4736
301.4887
301.4489
301.4645
301.4963
301.4879
301.4955
301.4877
301.4803
301.5037
301.5043
301.4884
301.5121
301.4877
301.5119
301.4875
301.4718
301.4796
301.4718
301.472
301.4489
301.4489
301.4642
301.4633
301.4629
301.471
301.4625
301.4702
301.4788
301.4629
301.4947
301.4789
301.471
301.4789
301.4712
301.4637
301.4885
301.4809
301.5063
301.531
301.5311
301.4982
301.4986
301.4845
301.4847
301.4908
301.49
301.4735
301.4892
301.4812
301.4973
301.4895
301.5138
301.4997
301.5063
301.5461
301.5224
301.5146
301.5373
301.5439
301.5515
301.5053
301.5381
301.5437
301.5439
301.5362
301.5437
301.5353
301.5586
301.55
301.55
301.5556
301.5387
301.5642
301.5408
301.5475
301.532
301.5245
301.5405
301.5315
301.508
301.5305
301.5304
301.5391
301.5159
301.5165
301.5162
301.5323
301.5318
301.516
301.5476
301.5319
301.5482
301.5329
301.534
301.5255
301.5327
301.5414
301.541
301.5246
301.5343
301.5348
301.519
301.5185
301.5099
301.495
301.4868
301.4881
301.5362
301.5607
301.5693
301.5926
301.6241
301.6089
301.593
301.5847
301.5779
301.5632
301.6095
301.6494
301.6355
301.6576
301.6742
301.6476
301.6397
301.6317
301.6311
301.6632
301.6531
301.6539
301.6705
301.6882
301.6831
301.6914
301.6853
301.6521
301.7144
301.7395
301.7302
301.7049
301.7148
301.6977
301.6744
301.6669
301.683
301.6916
301.6996
301.6837
301.6599
301.691
301.6656
301.658
301.6501
301.6892
301.674
301.6665
301.6584
301.6203
301.6454
301.6842
301.7072
301.6913
301.6666
301.6264
301.6739
301.6659
301.7061
301.7055
301.6964
301.5857
301.5543
301.5855
301.6094
301.6166
301.6166
301.6567
301.6738
301.6435
301.6339
301.6397
301.6706
301.6938
301.725
301.7493
301.6804
301.6512
301.6967
301.6895
301.6562
301.6614
301.6696
301.7016
301.6933
301.6773
301.5682
301.5698
301.5945
301.5736
301.6202
301.5813
301.5984
301.583
301.6004
301.5999
301.5824
301.6443
301.6192
301.5872
301.5776
301.5699
301.595
301.6188
301.6032
301.6248
301.6395
301.6232
301.6634
301.6573
301.6908
301.7
301.6364
301.5801
301.6268
301.5869
301.6601
301.6519
301.6835
301.6672
301.6367
301.6283
301.6275
301.6273
301.6508
301.6749
301.6997
301.7074
301.6676
301.659
301.666
301.6032
301.564
301.5093
301.5008
301.4691
301.4214
301.4209
301.4213
301.4139
301.4215
301.3816
301.4139
301.4217
301.429
301.4609
301.5249
301.5404
301.5173
301.4864
301.4636
301.4009
301.3687
301.529
301.6163
301.6163
301.6081
301.5917
301.5436
301.5423
301.5986
301.6473
301.6636
301.6713
301.6548
301.6387
301.6386
301.6239
301.6324
301.6322
301.6484
301.6505
301.667
301.6522
301.668
301.6912
301.6814
301.6892
301.7128
301.7116
301.6802
301.6881
301.6888
301.7052
301.6818
301.6897
301.7053
301.6895
301.6978
301.6662
301.6503
301.658
301.6731
301.6487
301.6723
301.6721
301.6956
301.6959
301.6951
301.7104
301.7254
301.7177
301.7406
301.7322
301.7559
301.7315
301.7393
301.7317
301.7083
301.732
301.724
301.7235
301.7474
301.7476
301.724
301.7397
301.7319
301.7244
301.732
301.7072
301.7383
301.7064
301.6986
301.6906
301.6819
301.7215
301.6893
301.6738
301.6738
301.641
301.6815
301.7049
301.6656
301.6736
301.6655
301.6819
301.6653
301.6482
301.655
301.6783
301.6708
301.6321
301.5924
301.5776
301.5616
301.562
301.5779
301.578
301.586
301.5857
301.6084
301.6391
301.6143
301.5746
301.5902
301.6309
301.6554
301.6872
301.688
301.6653
301.6167
301.6472
301.6463
301.6773
301.7009
301.7085
301.6688
301.6603
301.6842
301.692
301.6838
301.6835
301.7001
301.7158
301.7159
301.74
301.7405
301.7166
301.7325
301.7326
301.733
301.7489
301.7561
301.7478
301.74
301.7633
301.7642
301.7648
301.7726
301.7568
301.7649
301.7651
301.7654
301.7649
301.7647
301.7646
301.7719
301.7798
301.7722
301.7803
301.7806
301.7646
301.7726
301.7408
301.772
301.7561
301.7641
301.7563
301.7721
301.7798
301.7639
301.7718
301.7641
301.7722
301.7719
301.7641
301.7559
301.7478
301.756
301.7561
301.748
301.7561
301.7478
301.7247
301.7328
301.7246
301.7483
301.749
301.6533
301.6218
301.6061
301.6378
301.6216
301.6062
301.5984
301.5827
301.5905
301.5986
301.5898
301.5738
301.5894
301.5737
301.5735
301.5738
301.5818
301.6138
301.6142
301.6298
301.6779
301.6542
301.6376
301.6378
301.606
301.5682
301.5371
301.514
301.5055
301.5368
301.5445
301.5517
301.5363
301.5676
301.5359
301.5524
301.5222
301.4907
301.5304
301.5002
301.4995
301.4906
301.4761
301.4362
301.4919
301.4747
301.4667
301.4663
301.4426
301.435
301.4344
301.4271
301.4279
301.4364
301.412
301.4199
301.4122
301.3958
301.3964
301.3803
301.4206
301.3972
301.3807
301.3976
301.446
301.4458
301.4381
301.438
301.4456
301.4375
301.4304
301.4702
301.4695
301.5012
301.5087
301.5564
301.5562
301.5086
301.4688
301.4302
301.4695
301.4287
301.4291
301.4055
301.4218
301.4058
301.3739
301.3653
301.3577
301.3901
301.4142
301.4301
301.4373
301.4373
301.4687
301.468
301.4993
301.4993
301.4834
301.4757
301.4832
301.4985
301.475
301.4591
301.4586
301.5063
301.5055
301.5063
301.5152
301.5245
301.5167
301.5167
301.5243
301.4916
301.4997
301.4845
301.4839
301.4669
301.4667
301.4748
301.4507
301.4518
301.4282
301.4281
301.4275
301.4346
301.4272
301.4989
301.54
301.5797
301.6035
301.5634
301.6111
301.5789
301.5558
301.5636
301.5714
301.5632
301.5952
301.6188
301.5942
301.6106
301.6428
301.5799
301.5881
301.5494
301.5332
301.5162
301.5548
301.5782
301.5789
301.5386
301.538
301.5462
301.5545
301.5387
301.5549
301.5314
301.5317
301.5387
301.5222
301.5384
301.5304
301.5549
301.5473
301.5551
301.5552
301.5401
301.5641
301.5719
301.548
301.5488
301.5327
301.5484
301.572
301.5632
301.564
301.564
301.5647
301.5646
301.5877
301.5797
301.5642
301.5558
301.5484
301.5021
301.494
301.4861
301.5025
301.5261
301.5021
301.4862
301.493
301.4846
301.453
301.4688
301.4923
301.4842
301.4776
301.493
301.4843
301.4529
301.4529
301.4761
301.4762
301.476
301.4771
301.5008
301.5164
301.4838
301.4765
301.4754
301.4984
301.4981
301.489
301.4966
301.5053
301.4534
301.4372
301.4526
301.4759
301.4913
301.4754
301.4681
301.4292
301.4376
301.4763
301.4456
301.4458
301.462
301.462
301.4699
301.4625
301.4568
301.4574
301.4261
301.4337
301.4103
301.3944
301.4033
301.4602
301.4842
301.4778
301.469
301.4522
301.4443
301.4514
301.4756
301.4685
301.4364
301.4206
301.4283
301.4354
301.4347
301.4345
301.4505
301.4663
301.4585
301.4518
301.463
301.5029
301.5105
301.5411
301.5084
301.4837
301.4739
301.4342
301.4264
301.4196
301.4367
301.4362
301.4523
301.4695
301.4782
301.4543
301.4712
301.4541
301.5528
301.584
301.5668
301.6376
301.6622
301.6002
301.575
301.6302
301.7034
301.6072
301.6385
301.6471
301.5913
301.489
301.504
301.4785
301.5391
301.5695
301.5124
301.574
301.6537
301.6375
301.6298
301.5572
301.531
301.4902
301.4574
301.4884
301.5047
301.5205
301.5121
301.5505
301.5112
301.5346
301.5419
301.5185
301.4794
301.4479
301.4723
301.4814
301.4504
301.4589
301.4832
301.4912
301.4985
301.4909
301.4684
301.4833
301.4997
301.4912
301.4617
301.4383
301.454
301.4463
301.4788
301.5315
301.593
301.5833
301.5922
301.6146
301.5582
301.5504
301.4873
301.4959
301.5198
301.5757
301.5664
301.567
301.4888
301.5509
301.5516
301.5751
301.5754
301.5618
301.554
301.561
301.5611
301.5693
301.5382
301.5222
301.5524
301.5606
301.5299
301.5139
301.4895
301.474
301.466
301.4661
301.4589
301.4585
301.4345
301.442
301.4659
301.4812
301.4818
301.4824
301.4981
301.4892
301.4811
301.4813
301.4654
301.4815
301.4663
301.5138
301.4966
301.4967
301.5125
301.5039
301.5036
301.4712
301.4706
301.4789
301.5018
301.4937
301.4855
301.5097
301.4938
301.5172
301.5174
301.5245
301.5008
301.4929
301.5166
301.5002
301.5008
301.4933
301.4854
301.4857
301.486
301.5173
301.5733
301.581
301.5806
301.5717
301.5709
301.5626
301.5547
301.5466
301.5396
301.5236
301.5234
301.5164
301.524
301.538
301.5535
301.5456
301.562
301.5148
301.5234
301.5084
301.5006
301.5091
301.4943
301.51
301.5111
301.6002
301.6007
301.6096
301.6032
301.619
301.6177
301.6019
301.6026
301.6326
301.6408
301.6423
301.6273
301.6108
301.626
301.626
301.6181
301.6417
301.6094
301.6467
301.6219
301.5812
301.5757
301.5917
301.5452
301.5679
301.5674
301.5602
301.5602
301.5699
301.6108
301.6052
301.6062
301.629
301.6356
301.6042
301.5338
301.549
301.5423
301.5346
301.5513
301.5355
301.5114
301.4873
301.5345
301.5909
301.6205
301.6628
301.5848
301.6404
301.6446
301.5614
301.5565
301.553
301.5755
301.5998
301.5646
301.5262
301.5572
301.5731
301.5975
301.6063
301.5903
301.6057
301.6034
301.626
301.613
301.6298
301.6071
301.6395
301.6051
301.565
301.5811
301.5631
301.5214
301.4902
301.4495
301.4747
301.4993
301.5475
301.6102
301.6204
301.5872
301.5791
301.5486
301.5577
301.556
301.5789
301.5621
301.5616
301.6019
301.6002
301.6144
301.5978
301.5664
301.567
301.5753
301.5773
301.5702
301.5492
301.526
301.5587
301.5528
301.5768
301.5675
301.5759
301.5515
301.5581
301.5279
301.561
301.5604
301.5373
301.5552
301.5417
301.5641
301.5209
301.5219
301.5636
301.545
301.5472
301.5084
301.5468
301.5526
301.5059
301.5505
301.5504
301.5399
301.5404
301.5723
301.5792
301.5847
301.5712
301.5956
301.5728
301.5642
301.5867
301.5797
301.6117
301.5792
301.6064
301.5978
301.5901
301.6135
301.6043
301.6201
301.604
301.6194
301.5944
301.6258
301.6334
301.6246
301.64
301.6471
301.6383
301.6541
301.6545
301.6628
301.6541
301.6472
301.6472
301.6555
301.6391
301.6465
301.6472
301.6466
301.6717
301.6259
301.6353
301.6385
301.631
301.6313
301.6241
301.6231
301.6209
301.6043
301.6219
301.6061
301.6291
301.637
301.6207
301.6197
301.6207
301.613
301.5972
301.6063
301.5824
301.5994
301.5686
301.5666
301.5659
301.5427
301.553
301.5411
301.5245
301.5639
301.5629
301.524
301.5162
301.5407
301.5792
301.545
301.5534
301.5535
301.5702
301.569
301.5769
301.553
301.5598
301.5836
301.5747
301.5754
301.5748
301.575
301.5922
301.6065
301.5987
301.5982
301.5903
301.5984
301.5899
301.5913
301.5831
301.598
301.5826
301.6055
301.6218
301.6051
301.5972
301.5809
301.5968
301.5964
301.6114
301.611
301.6021
301.6648
301.6239
301.6569
301.6253
301.6097
301.6414
301.6407
301.6725
301.6406
301.6249
301.6423
301.633
301.633
301.6334
301.634
301.6429
301.6412
301.6805
301.6555
301.6635
301.6482
301.6401
301.6716
301.6319
301.6395
301.6395
301.6561
301.6404
301.6326
301.5944
301.6395
301.6441
301.6513
301.6599
301.6442
301.6147
301.5304
301.5469
301.5535
301.5841
301.5816
301.5659
301.5806
301.5528
301.5284
301.52
301.516
301.5156
301.4747
301.4807
301.5191
301.5183
301.511
301.5427
301.5116
301.4972
301.4885
301.5052
301.5209
301.489
301.4742
301.4818
301.5054
301.5042
301.5041
301.5119
301.5119
301.5036
301.5192
301.5177
301.5004
301.5307
301.5393
301.5486
301.5573
301.5583
301.541
301.5879
301.5964
301.627
301.6505
301.6427
301.6587
301.6431
301.6423
301.6497
301.6741
301.6501
301.6273
301.6346
301.6512
301.6586
301.6509
301.6423
301.634
301.596
301.5808
301.6135
301.6209
301.6127
301.6211
301.597
301.5811
301.5811
301.6362
301.6115
301.6112
301.6351
301.6131
301.6044
301.6042
301.5651
301.5649
301.5961
301.5637
301.5958
301.571
301.5945
301.5789
301.5791
301.5948
301.5868
301.6027
301.5788
301.6098
301.5948
301.6107
301.5954
301.6207
301.6132
301.6435
301.6273
301.6202
301.6201
301.6273
301.6197
301.6211
301.6529
301.662
301.6943
301.6846
301.6769
301.6215
301.6133
301.6624
301.6546
301.6404
301.6484
301.6404
301.6241
301.6472
301.6366
301.6522
301.6201
301.644
301.6357
301.6427
301.6486
301.664
301.6636
301.6616
301.6594
301.683
301.6985
301.6823
301.6994
301.7243
301.7073
301.6914
301.6989
301.715
301.7413
301.7041
301.6579
301.6664
301.6507
301.6334
301.6416
301.6109
301.5953
301.6324
301.6389
301.6154
301.6239
301.6082
301.6006
301.6016
301.6168
301.627
301.6277
301.6438
301.6202
301.6208
301.6288
301.6282
301.644
301.6208
301.5813
301.6207
301.6122
301.6049
301.6136
301.6055
301.628
301.6124
301.5882
301.5872
301.6195
301.6106
301.5843
301.6223
301.6462
301.663
301.6869
301.655
301.6542
301.6458
301.6681
301.6685
301.6689
301.6762
301.677
301.6611
301.6855
301.6772
301.7012
301.677
301.6528
301.6606
301.6685
301.6928
301.6452
301.6694
301.6537
301.6453
301.6467
301.601
301.6177
301.6104
301.5943
301.6324
301.656
301.6231
301.6857
301.6546
301.6773
301.6696
301.6291
301.6383
301.6071
301.6316
301.6085
301.6164
301.6326
301.6073
301.6228
301.6232
301.6461
301.662
301.6702
301.6773
301.6617
301.6685
301.6845
301.6695
301.685
301.6852
301.6772
301.6848
301.6844
301.6762
301.6445
301.6768
301.6689
301.6778
301.6871
301.6794
301.6869
301.694
301.7019
301.7029
301.6793
301.656
301.7037
301.6871
301.7199
301.7042
301.7198
301.6958
301.6721
301.6725
301.6882
301.6638
301.6718
301.7112
301.6871
301.6941
301.7018
301.7011
301.6857
301.7184
301.6939
301.7097
301.7098
301.7177
301.7097
301.7021
301.702
301.7091
301.7251
301.6928
301.7166
301.6924
301.7083
301.7002
301.6922
301.6681
301.684
301.668
301.6678
301.6284
301.6367
301.6524
301.6599
301.7148
301.7151
301.6906
301.667
301.6751
301.6827
301.675
301.6748
301.6982
301.6982
301.6821
301.682
301.6902
301.6823
301.683
301.6992
301.7231
301.7222
301.7219
301.7212
301.6972
301.6971
301.729
301.7287
301.7284
301.7206
301.7208
301.7213
301.7377
301.7301
301.7375
301.7216
301.7214
301.7224
301.7379
301.7377
301.7381
301.7302
301.7218
301.7457
301.7298
301.7612
301.7371
301.729
301.7289
301.7288
301.7451
301.7455
301.7377
301.7295
301.7692
301.7449
301.7442
301.7363
301.7442
301.752
301.7444
301.7758
301.7601
301.7686
301.7686
301.7686
301.7608
301.7848
301.7614
301.7697
301.7692
301.7847
301.7527
301.7694
301.7622
301.7699
301.7701
301.7933
301.7851
301.7457
301.7775
301.7937
301.7612
301.7848
301.7851
301.7925
301.7845
301.7762
301.7837
301.7762
301.7601
301.792
301.7844
301.7843
301.8079
301.7846
301.7522
301.7438
301.7844
301.7922
301.7766
301.8164
301.8006
301.776
301.7916
301.7834
301.7673
301.7434
301.7353
301.7432
301.7438
301.736
301.7363
301.7438
301.7274
301.7036
301.7195
301.7273
301.7197
301.7037
301.7036
301.6711
301.6727
301.6892
301.6804
301.7035
301.6797
301.6714
301.6879
301.6719
301.6635
301.6393
301.6634
301.6399
301.6563
301.6326
301.6247
301.6246
301.6238
301.6477
301.6397
301.6398
301.6555
301.6475
301.6394
301.6628
301.6704
301.678
301.67
301.6699
301.662
301.6624
301.6785
301.6704
301.6702
301.6546
301.6702
301.6613
301.6296
301.6455
301.6544
301.6384
301.6381
301.6377
301.6372
301.6526
301.6125
301.6204
301.6204
301.6362
301.6205
301.6208
301.6607
301.6212
301.6212
301.6133
301.6211
301.5886
301.6043
301.6282
301.612
301.6353
301.6116
301.62
301.6121
301.6194
301.6438
301.6038
301.6036
301.6273
301.6351
301.6273
301.6442
301.6353
301.6366
301.6288
301.6366
301.59
301.5659
301.5656
301.5657
301.5901
301.575
301.5911
301.5843
301.5837
301.5995
301.5837
301.584
301.5922
301.6
301.6163
301.6165
301.6154
301.6156
301.6154
301.6312
301.6229
301.583
301.6228
301.6148
301.6306
301.6223
301.6379
301.6055
301.6216
301.6295
301.6215
301.6224
301.6218
301.6137
301.5816
301.5184
301.5023
301.5021
301.5414
301.5175
301.5334
301.5099
301.5336
301.5416
301.5418
301.5329
301.5648
301.5806
301.6051
301.6129
301.6054
301.6129
301.6215
301.637
301.6205
301.6208
301.5811
301.5735
301.5816
301.5892
301.5572
301.5487
301.5721
301.5725
301.5566
301.5245
301.5164
301.4849
301.5008
301.5244
301.4852
301.4692
301.4688
301.4928
301.477
301.476
301.4757
301.4999
301.4921
301.4922
301.508
301.4997
301.4836
301.4833
301.4681
301.4764
301.4598
301.4675
301.4596
301.4515
301.4674
301.4594
301.4915
301.4596
301.452
301.476
301.4677
301.4918
301.476
301.4591
301.4668
301.4671
301.4918
301.5004
301.4918
301.5154
301.5161
301.516
301.4989
301.4746
301.4742
301.4581
301.4902
301.4832
301.4915
301.5001
301.4852
301.5013
301.518
301.5414
301.5733
301.534
301.5582
301.5905
301.6389
301.6226
301.6063
301.6549
301.6476
301.6397
301.6474
301.6389
301.6552
301.6469
301.679
301.6387
301.6229
301.6386
301.6384
301.6385
301.6146
301.6307
301.6541
301.6622
301.6544
301.6469
301.647
301.6476
301.6385
301.6304
301.6213
301.6303
301.6219
301.6135
301.614
301.6129
301.6362
301.6039
301.6195
301.6112
301.603
301.619
301.6032
301.5951
301.6106
301.5941
301.6102
301.5936
301.5855
301.6253
301.5852
301.6013
301.6093
301.6169
301.601
301.5532
301.5606
301.5446
301.5602
301.5201
301.544
301.5357
301.5199
301.5117
301.5038
301.5119
301.5193
301.5196
301.5359
301.5517
301.56
301.5846
301.5852
301.5769
301.5934
301.569
301.5689
301.6009
301.6
301.6083
301.6002
301.5926
301.5928
301.601
301.5851
301.5853
301.6335
301.5851
301.6172
301.594
301.5944
301.586
301.5857
301.6093
301.6257
301.618
301.6013
301.6019
301.6102
301.6096
301.6174
301.6176
301.6101
301.6185
301.6262
301.6417
301.6503
301.6347
301.6985
301.674
301.7216
301.7534
301.7294
301.7135
301.674
301.6508
301.6675
301.6586
301.6591
301.6436
301.6838
301.6912
301.6988
301.6739
301.6176
301.633
301.6485
301.648
301.6884
301.721
301.6732
301.6019
301.5868
301.6038
301.6277
301.6759
301.6283
301.6205
301.6357
301.6272
301.6106
301.6338
301.6188
301.6025
301.5878
301.5879
301.605
301.6474
301.6483
301.6962
301.6968
301.729
301.7618
301.802
301.8263
301.8022
301.826
301.8017
301.8012
301.8095
301.8329
301.8254
301.8329
301.8253
301.8173
301.8012
301.8092
301.8005
301.8323
301.8411
301.8243
301.8394
301.7994
301.8073
301.8231
301.8474
301.8638
301.8163
301.8561
301.8398
301.864
301.8479
301.879
301.8304
301.8388
301.8065
301.8381
301.8066
301.8311
301.8145
301.8627
301.9093
301.8849
301.894
301.919
301.871
301.8393
301.8392
301.8786
301.8712
301.9181
301.8934
301.8927
301.8997
301.9164
301.8849
301.8701
301.8469
301.9123
301.953
301.8654
301.8349
301.7868
301.7874
301.7899
301.7578
301.7514
301.6596
301.645
301.6666
301.6745
301.6971
301.6566
301.6886
301.6649
301.7036
301.7044
301.7273
301.7267
301.6956
301.7115
301.6888
301.6875
301.7584
301.7514
301.7506
301.7576
301.7332
301.7656
301.7285
301.7269
301.7269
301.7427
301.7032
301.7185
301.7108
301.6945
301.6884
301.6801
301.6551
301.6938
301.725
301.7019
301.7176
301.7503
301.7667
301.7343
301.758
301.7584
301.7726
301.736
301.8139
301.7428
301.7356
301.7584
301.7733
301.8044
301.7723
301.7357
301.7521
301.7677
301.7444
301.7373
301.7532
301.7686
301.7746
301.7739
301.765
301.7494
301.7404
301.7011
301.6861
301.6943
301.6943
301.7075
301.7074
301.7245
301.7151
301.7081
301.7233
301.7068
301.6994
301.739
301.7159
301.7398
301.732
301.7081
301.7322
301.7483
301.7883
301.764
301.7874
301.789
301.7885
301.7949
301.8095
301.77
301.8655
301.8651
301.8669
301.789
301.7428
301.7263
301.7571
301.7663
301.7919
301.8466
301.8614
301.8766
301.8157
301.8344
301.7068
301.6964
301.7019
301.7338
301.6937
301.6856
301.6614
301.7079
301.7546
301.7546
301.7783
301.811
301.7412
301.7218
301.722
301.7053
301.6972
301.7366
301.7528
301.7218
301.7447
301.721
301.7364
301.7209
301.7288
301.7213
301.7216
301.6264
301.5556
301.6686
301.6918
301.7072
301.6677
301.5574
301.55
301.5496
301.5492
301.5417
301.5335
301.5735
301.5658
301.5575
301.5889
301.5894
301.5585
301.5979
301.5905
301.5349
301.5029
301.5107
301.5105
301.5191
301.5191
301.527
301.5114
301.5029
301.5107
301.542
301.567
301.5355
301.5989
301.6308
301.6387
301.6085
301.5999
301.5923
301.5776
301.5533
301.53
301.5774
301.5543
301.5312
301.5628
301.563
301.5621
301.5389
301.5229
301.54
301.5395
301.5555
301.5391
301.5155
301.4771
301.5087
301.5243
301.5494
301.6611
301.7089
301.621
301.597
301.7004
301.7552
301.7233
301.6526
301.605
301.637
301.6935
301.7165
301.6781
301.7177
301.6692
301.6766
301.6597
301.7005
301.7324
301.7717
301.7882
301.7088
301.7626
301.7951
301.8341
301.8012
301.7777
301.7138
301.7377
301.6741
301.689
301.7053
301.7766
301.7845
301.8412
301.8574
301.8498
301.825
301.8641
301.8006
301.8073
301.8467
301.8221
301.8302
301.8547
301.8231
301.7991
301.7674
301.7278
301.7351
301.7184
301.7505
301.7823
301.8215
301.806
301.8452
301.8533
301.8289
301.8282
301.828
301.8195
301.8442
301.8208
301.8525
301.8524
301.8447
301.8441
301.8825
301.8907
301.9301
301.8344
301.8024
301.8898
301.7704
301.7227
301.7224
301.6823
301.7295
301.8094
301.8812
301.8808
301.8326
301.8163
301.825
301.8334
301.9215
301.9214
301.9296
301.8904
301.8746
301.8743
301.8578
301.8488
301.8628
301.9185
301.8775
301.8693
301.9264
301.9512
301.8634
301.9022
301.9626
301.8682
301.8865
301.8857
301.8777
301.9268
301.9584
301.8964
301.8673
301.8939
301.9028
301.9098
301.8628
301.8756
301.8383
301.7278
301.8531
301.9106
301.8972
301.8333
301.7954
301.7891
301.9059
301.8627
301.8041
301.7424
301.6936
301.6934
301.6771
301.7474
301.8191
302.0198
302.0672
302.0718
302.0623
302.0768
302.0112
301.9604
301.9833
301.9677
301.8638
301.9586
301.9639
301.9467
301.9971
301.9967
301.9806
302.0214
301.9609
302.0205
302.0444
301.9186
301.7384
301.7302
301.6292
301.5987
301.472
301.487
301.471
301.478
301.4453
301.4678
301.4595
301.4665
301.4505
301.4591
301.443
301.4675
301.4355
301.532
301.5323
301.5968
301.5586
301.5598
301.5512
301.5499
301.5415
301.5981
301.5427
301.5257
301.5909
301.52
301.496
301.5036
301.5097
301.5014
301.525
301.5936
301.5532
301.5945
301.5957
301.6116
301.6118
301.5951
301.655
301.6268
301.6125
301.6048
301.6221
301.6211
301.6337
301.6093
301.6173
301.6338
301.6088
301.6187
301.651
301.6651
301.6089
301.6167
301.6406
301.6399
301.6173
301.6562
301.6613
301.6454
301.6863
301.7255
301.7677
301.7516
301.8563
301.8575
301.8579
301.7566
301.74
301.6211
301.6285
301.6825
301.6439
301.655
301.6888
301.6579
301.6099
301.6004
301.6937
301.6621
301.6381
301.67
301.6224
301.71
301.7983
301.8029
301.7333
301.7566
301.6526
301.5396
301.5149
301.4832
301.4591
301.4597
301.4454
301.5173
301.4448
301.4281
301.4589
301.4657
301.5522
301.6224
301.6215
301.5818
301.5332
301.6077
301.5533
301.5684
301.6135
301.6749
301.7047
301.7116
301.6732
301.7704
301.7917
301.8788
301.8668
301.8278
301.8107
301.8402
301.9992
302.0062
302.0444
301.9643
302.0667
302.0264
302.0252
301.9558
301.9692
301.9607
301.911
301.9517
301.911
301.8629
301.7684
301.7999
301.752
301.721
301.7214
301.6418
301.6197
301.6346
301.7482
301.8037
301.7802
301.7637
301.8358
301.8986
301.9061
301.909
301.9174
301.9038
301.9269
301.9101
301.868
301.9661
302.0058
302.0545
301.9734
302.0214
301.9459
301.9522
301.9864
302.0087
301.9939
301.9524
301.9933
302.0098
302.0369
302.0109
302.0145
301.9274
301.999
302.0003
301.8473
301.7514
301.7587
301.7492
301.732
301.7788
301.8741
301.8739
301.9041
301.8902
301.865
301.8412
301.918
301.9406
301.9321
301.9501
301.8645
301.8219
301.8294
301.8667
301.8206
301.8339
301.8189
301.8387
301.8461
301.7895
301.7662
301.7819
301.7748
301.7182
301.7662
301.7514
301.7684
301.7395
301.6679
301.6839
301.6938
301.7481
301.7314
301.7709
301.714
301.6906
301.7143
301.6578
301.6661
301.6662
301.6339
301.657
301.6563
301.7036
301.7345
301.7574
301.765
301.7408
301.7655
301.7578
301.7659
301.7663
301.7895
301.813
301.7821
301.7421
301.8049
301.8265
301.8171
301.8018
301.794
301.7859
301.8488
301.809
301.8251
301.8407
301.7931
301.8342
301.8426
301.8589
301.8519
301.9002
301.8448
301.8053
301.7971
301.814
301.8392
301.9193
301.9191
301.9582
301.9744
301.9665
301.9131
301.9044
301.8655
301.8395
301.8609
301.8683
301.8629
301.9193
301.8493
301.8644
301.8965
301.8507
301.8268
301.867
301.8828
301.8991
301.8816
301.8494
301.8269
301.843
301.8914
301.8742
301.8997
301.8991
301.8919
301.9478
301.8845
301.8766
301.941
302.0121
302.0346
302.0346
302.0659
302.0403
301.9908
302.007
302.0075
302.0158
301.9992
301.9926
301.9529
301.9627
301.955
301.9312
301.9229
301.9391
302.0036
302.0794
302.0879
302.0951
302.0773
302.0535
302.0077
302.0367
302.0297
301.8413
301.8586
301.9218
301.9749
301.998
302.0636
301.9937
301.8823
301.7934
301.8162
301.7529
301.7122
301.7025
301.6074
301.6004
301.5918
301.5847
301.6089
301.6651
301.5998
301.5598
301.5446
301.5547
301.5738
301.5689
301.5531
301.5685
301.56
301.5746
301.5822
301.533
301.5642
301.6463
301.6945
301.744
301.7127
301.7447
301.7621
301.713
301.6728
301.6322
301.6096
301.5776
301.4981
301.5065
301.4999
301.4765
301.4998
301.4938
301.527
301.5272
301.4942
301.5283
301.5022
301.5407
301.5349
301.5672
301.5439
301.5772
301.5615
301.5458
301.5604
301.5335
301.4999
301.4989
301.5462
301.5776
301.5452
301.5293
301.5525
301.5283
301.5371
301.5446
301.5125
301.5042
301.5036
301.5306
301.4925
301.4708
301.4867
301.5189
301.5179
301.5408
301.5728
301.5579
301.5663
301.5357
301.5604
301.569
301.6171
301.5513
301.5356
301.4942
301.4938
301.4928
301.484
301.4994
301.4759
301.5012
301.5158
301.4919
301.4994
301.4835
301.5077
301.5374
301.5057
301.5374
301.5359
301.5414
301.541
301.5414
301.5568
301.5334
301.5492
301.5258
301.5335
301.5655
301.4885
301.4796
301.4651
301.4263
301.4494
301.4334
301.4497
301.4179
301.4188
301.4266
301.4036
301.3572
301.2873
301.3588
301.4061
301.3822
301.4286
301.3972
301.3877
301.3564
301.3173
301.2932
301.2845
301.252
301.2437
301.2507
301.2898
301.2572
301.2572
301.2642
301.232
301.2471
301.2713
301.2714
301.287
301.3103
301.2939
301.3176
301.3648
301.3651
301.357
301.333
301.3009
301.3099
301.2943
301.3107
301.3273
301.328
301.3206
301.3441
301.3606
301.3522
301.3285
301.3363
301.328
301.3521
301.3766
301.3761
301.4323
301.4319
301.4162
301.4084
301.4469
301.4308
301.4544
301.4379
301.4617
301.4139
301.3911
301.3581
301.3594
301.3424
301.3506
301.3659
301.358
301.3661
301.3661
301.3649
301.3497
301.3173
301.3259
301.3243
301.3495
301.342
301.3415
301.3331
301.3249
301.3253
301.35
301.3504
301.3266
301.3425
301.3266
301.3509
301.3731
301.405
301.4124
301.4522
301.4304
301.4228
301.4462
301.3832
301.367
301.4073
301.4879
301.4866
301.4943
301.4707
301.4969
301.5274
301.5432
301.5258
301.5261
301.4706
301.4314
301.4477
301.3916
301.383
301.3917
301.4308
301.4378
301.3743
301.3505
301.3426
301.3661
301.3505
301.3428
301.3745
301.335
301.3427
301.343
301.3187
301.2871
301.3034
301.2954
301.2953
301.303
301.3274
301.319
301.327
301.3665
301.3671
301.3591
301.3507
301.3822
301.3504
301.358
301.3575
301.3572
301.3734
301.3494
301.3495
301.3809
301.4044
301.405
301.3809
301.3889
301.3966
301.4128
301.4042
301.3887
301.3885
301.3886
301.3797
301.4113
301.3951
301.3792
301.3554
301.3716
301.3475
301.3632
301.3942
301.4184
301.4268
301.4428
301.467
301.4662
301.4671
301.5374
301.5293
301.5441
301.5678
301.5761
301.6081
301.6072
301.5645
301.604
301.6353
301.6495
301.6908
301.6679
301.6448
301.6063
301.6544
301.6696
301.6609
301.6696
301.6294
301.6689
301.6599
301.6669
301.6755
301.6526
301.6531
301.597
301.6136
301.5896
301.5664
301.6051
301.6046
301.6036
301.6275
301.6347
301.6099
301.5859
301.6019
301.5697
301.5767
301.5454
301.5139
301.5541
301.5947
301.5797
301.5956
301.5874
301.5948
301.5799
301.5413
301.5649
301.5484
301.5487
301.5647
301.5407
301.5734
301.5748
301.5666
301.6
301.5522
301.5526
301.5613
301.5695
301.5616
301.5298
301.5443
301.5913
301.5757
301.5937
301.5304
301.5694
301.5219
301.5696
301.594
301.5697
301.5604
301.5838
301.5924
301.5767
301.5836
301.5678
301.5606
301.5987
301.5829
301.575
301.5747
301.5662
301.5503
301.5581
301.5056
301.4981
301.4828
301.5249
301.4849
301.5166
301.4845
301.4526
301.5235
301.4988
301.49
301.468
301.4373
301.4373
301.4059
301.4618
301.437
301.4372
301.3896
301.3576
301.3495
301.3422
301.3101
301.2697
301.3095
301.3412
301.2856
301.2774
301.253
301.3161
301.3554
301.3705
301.4255
301.409
301.4269
301.4176
301.4499
301.4601
301.4687
301.3954
301.3942
301.4726
301.4502
301.4545
301.4562
301.5115
301.4872
301.4293
301.4372
301.4388
301.4795
301.4622
301.485
301.4519
301.4757
301.5002
301.4609
301.3979
301.4285
301.4364
301.445
301.3505
301.3913
301.3776
301.4264
301.379
301.3705
301.4665
301.4825
301.4096
301.4101
301.4173
301.3916
301.44
301.4225
301.4961
301.4828
301.4342
301.4469
301.4631
301.4568
301.4962
301.5537
301.5476
301.4674
301.4901
301.4547
301.5247
301.4697
301.4708
301.5022
301.464
301.4331
301.4331
301.4333
301.3936
301.2816
301.3052
301.234
301.2903
301.2332
301.2894
301.2478
301.3528
301.3041
301.2733
301.2567
301.2668
301.2577
301.2418
301.2887
301.3118
301.2641
301.2798
301.1853
301.2479
301.2959
301.303
301.3032
301.2719
301.2168
301.2637
301.2469
301.2634
301.2792
301.2317
301.2387
301.2478
301.2473
301.2784
301.2701
301.2464
301.2775
301.2306
301.254
301.261
301.2689
301.2458
301.2215
301.2057
301.2299
301.245
301.2687
301.2135
301.2534
301.2536
301.197
301.2769
301.2615
301.2213
301.2759
301.2283
301.2369
301.2686
301.2363
301.244
301.268
301.3162
301.2522
301.2604
301.3404
301.2701
301.3564
301.3159
301.3152
301.3087
301.2921
301.3391
301.3397
301.3308
301.3631
301.3156
301.3153
301.3229
301.3232
301.3071
301.3232
301.3308
301.2917
301.3071
301.3235
301.3075
301.3321
301.3236
301.2991
301.3319
301.2923
301.3077
301.3467
301.3539
301.3543
301.3388
301.3701
301.3617
301.3226
301.37
301.3777
301.3775
301.3458
301.3064
301.2985
301.2903
301.346
301.3619
301.3292
301.3691
301.3376
301.3537
301.3223
301.3384
301.33
301.33
301.338
301.3542
301.3301
301.2585
301.2341
301.2578
301.3211
301.2974
301.3214
301.3217
301.3132
301.3211
301.2972
301.2408
301.2405
301.264
301.2566
301.2642
301.2327
301.2168
301.2016
301.2169
301.2253
301.2485
301.2243
301.2247
301.233
301.2009
301.2164
301.2161
301.2086
301.2243
301.2004
301.201
301.2163
301.2165
301.2168
301.1763
301.2481
301.2323
301.2327
301.2168
301.2399
301.1925
301.2004
301.208
301.2319
301.2397
301.2086
301.2799
301.2164
301.2166
301.2089
301.2247
301.2087
301.2325
301.2325
301.1927
301.2242
301.2
301.1685
301.2088
301.2007
301.1924
301.2004
301.1844
301.224
301.2087
301.2162
301.2002
301.1851
301.2086
301.2167
301.2244
301.2325
301.169
301.1931
301.2325
301.2243
301.2321
301.2004
301.2243
301.2646
301.2086
301.2242
301.2403
301.2393
301.1923
301.2079
301.2318
301.2
301.1929
301.1844
301.2329
301.2566
301.2332
301.2014
301.2409
301.36
301.3921
301.3928
301.408
301.3849
301.4017
301.4255
301.3536
301.3608
301.3358
301.3355
301.3739
301.3664
301.3336
301.3336
301.2867
301.2226
301.239
301.2151
301.2073
301.2073
301.2153
301.2234
301.2151
301.2073
301.2234
301.2239
301.208
301.2006
301.2083
301.2482
301.2481
301.232
301.2317
301.2237
301.2076
301.1993
301.2236
301.2236
301.2156
301.1917
301.2082
301.1998
301.2163
301.2721
301.3285
301.3678
301.2874
301.2795
301.3612
301.4103
301.4018
301.4093
301.3308
301.3225
301.3382
301.3058
301.3063
301.3453
301.3126
301.3114
301.2872
301.3194
301.2719
301.2723
301.2388
301.2234
301.2234
301.2392
301.2307
301.2227
301.2307
301.2222
301.2227
301.1905
301.1989
301.2306
301.2299
301.2306
301.2304
301.2701
301.2541
301.2541
301.2303
301.2458
301.2457
301.2541
301.238
301.2616
301.2619
301.2465
301.2303
301.2541
301.2217
301.2214
301.2213
301.2134
301.1976
301.1813
301.1896
301.2213
301.2458
301.2456
301.2221
301.2465
301.2708
301.2863
301.279
301.3583
301.5177
301.4778
301.5097
301.5974
301.5886
301.5887
301.6446
301.5974
301.5894
301.6534
301.6537
301.6374
301.6372
301.6456
301.5894
301.581
301.5567
301.6205
301.6366
301.6051
301.6208
301.6207
301.6439
301.6364
301.6357
301.645
301.6292
301.6526
301.6604
301.677
301.6855
301.6607
301.6774
301.6376
301.6687
301.6606
301.6686
301.6043
301.6602
301.6518
301.6522
301.6922
301.7081
301.6763
301.7165
301.6846
301.6927
301.7319
301.6925
301.6685
301.5817
301.5653
301.5093
301.3907
301.3824
301.359
301.3754
301.3594
301.3515
301.3521
301.3196
301.3837
301.3989
301.3989
301.3752
301.3439
301.3363
301.3832
301.3993
301.4147
301.3984
301.3984
301.3905
301.3975
301.3975
301.3815
301.3823
301.4225
301.4543
301.4857
301.446
301.5019
301.5179
301.5255
301.4942
301.5421
301.5266
301.558
301.5419
301.541
301.517
301.5257
301.5012
301.4784
301.3676
301.3999
301.4156
301.4715
301.5029
301.5183
301.5262
301.5419
301.5338
301.5659
301.5417
301.5579
301.5577
301.518
301.5102
301.5335
301.5497
301.5419
301.526
301.5179
301.5259
301.5177
301.5259
301.5503
301.542
301.4866
301.4631
301.4396
301.4791
301.4788
301.4317
301.3363
301.3602
301.3369
301.3759
301.3924
301.313
301.2971
301.2492
301.2809
301.2963
301.2963
301.297
301.2805
301.3282
301.3438
301.2957
301.3365
301.2956
301.3284
301.312
301.2641
301.272
301.2639
301.3109
301.3347
301.3264
301.3428
301.3343
301.3268
301.2314
301.2709
301.2873
301.2395
301.2709
301.2715
301.2629
301.2622
301.2309
301.2471
301.2383
301.2309
301.2629
301.2784
301.3105
301.3095
301.3173
301.3412
301.4289
301.4605
301.4367
301.3731
301.3261
301.3663
301.35
301.3731
301.3568
301.3092
301.3094
301.302
301.2857
301.3097
301.3498
301.4215
301.4688
301.3811
301.3979
301.3183
301.3337
301.3738
301.3577
301.326
301.3343
301.2863
301.3025
301.2939
301.2699
301.2702
301.2939
301.3019
301.2777
301.2782
301.2784
301.2621
301.2387
301.2388
301.2867
301.286
301.2309
301.2626
301.2623
301.2545
301.2464
301.2538
301.2534
301.253
301.2372
301.2451
301.2529
301.2451
301.261
301.2372
301.2609
301.261
301.2607
301.2449
301.2604
301.2764
301.2523
301.2769
301.285
301.261
301.2531
301.2693
301.2849
301.2769
301.3003
301.2927
301.2769
301.2851
301.2608
301.2934
301.2774
301.2774
301.269
301.2771
301.2771
301.2925
301.2605
301.2684
301.3
301.308
301.3084
301.2927
301.2851
301.2847
301.3082
301.2762
301.2684
301.2758
301.2518
301.2676
301.2437
301.26
301.2925
301.2925
301.2769
301.2853
301.2935
301.2934
301.3094
301.3015
301.3097
301.3019
301.2703
301.2863
301.2858
301.2863
301.3032
301.2951
301.3108
301.3112
301.3031
301.3108
301.3344
301.4534
301.4217
301.3424
301.3423
301.3975
301.3648
301.3567
301.389
301.3901
301.4229
301.4476
301.4875
301.4945
301.4861
301.5089
301.4607
301.3979
301.3894
301.3901
301.3431
301.3822
301.398
301.4217
301.4375
301.397
301.4055
301.4456
301.477
301.4691
301.5016
301.4933
301.5172
301.4926
301.5403
301.5482
301.6116
301.6272
301.6039
301.613
301.6281
301.6214
301.5983
301.6061
301.6304
301.5907
301.6223
301.6459
301.6459
301.6535
301.6456
301.6137
301.6295
301.5977
301.5903
301.5747
301.5824
301.5258
301.5575
301.5736
301.5653
301.5338
301.5575
301.5972
301.5734
301.5496
301.5655
301.5736
301.5816
301.5579
301.5497
301.5265
301.5349
301.5266
301.5499
301.5253
301.533
301.5247
301.5247
301.5243
301.5245
301.5082
301.5327
301.5249
301.5413
301.5169
301.5008
301.5248
301.5091
301.541
301.5409
301.572
301.572
301.5799
301.5962
301.5722
301.5877
301.5312
301.5631
301.5396
301.54
301.5481
301.5479
301.5399
301.4928
301.5247
301.5587
301.5437
301.5686
301.5446
301.5357
301.5438
301.495
301.528
301.5438
301.5443
301.5287
301.5294
301.5452
301.5213
301.4964
301.5357
301.5511
301.4955
301.4798
301.4792
301.4475
301.4238
301.3924
301.4554
301.4231
301.4472
301.5193
301.5182
301.5105
301.5197
301.5191
301.5427
301.5427
301.4944
301.5112
301.5027
301.4853
301.4858
301.5196
301.5431
301.4885
301.5602
301.489
301.5293
301.5128
301.5288
301.5045
301.5204
301.5281
301.489
301.4807
301.5045
301.4802
301.4966
301.4884
301.5122
301.4796
301.4718
301.4966
301.4961
301.4638
301.4953
301.4798
301.4788
301.4793
301.5034
301.5035
301.5118
301.5043
301.4881
301.4883
301.5362
301.4958
301.5124
301.5124
301.5122
301.5118
301.52
301.5279
301.5441
301.5281
301.5279
301.5275
301.5592
301.5435
301.5434
301.5439
301.5359
301.5196
301.5514
301.5351
301.5511
301.511
301.5349
301.5427
301.527
301.5593
301.5752
301.575
301.5594
301.5513
301.5755
301.5994
301.5996
301.5992
301.5991
301.6233
301.5913
301.6072
301.5916
301.5515
301.5279
301.5114
301.5035
301.5351
301.5509
301.5594
301.5511
301.567
301.5429
301.5667
301.5746
301.5743
301.566
301.5738
301.5977
301.5582
301.5662
301.5822
301.5577
301.55
301.574
301.5577
301.574
301.5581
301.5901
301.606
301.6304
301.6304
301.6226
301.622
301.6147
301.6075
301.5912
301.5831
301.5981
301.5824
301.575
301.5505
301.5507
301.5585
301.5587
301.5365
301.5198
301.5197
301.5204
301.5276
301.5119
301.5356
301.5197
301.5277
301.5355
301.5917
301.5432
301.5824
301.5583
301.5589
301.4964
301.5125
301.4816
301.4261
301.4743
301.4978
301.4663
301.442
301.4658
301.4494
301.5126
301.4651
301.4735
301.4414
301.4579
301.4736
301.505
301.5056
301.5293
301.5128
301.5197
301.4958
301.5276
301.4637
301.4564
301.4572
301.4484
301.4649
301.4255
301.4644
301.4568
301.4406
301.4489
301.4338
301.4099
301.4415
301.4173
301.457
301.4173
301.4489
301.4482
301.4164
301.425
301.4251
301.4344
301.4583
301.4333
301.4803
301.4403
301.4962
301.4967
301.457
301.4963
301.4726
301.4642
301.4961
301.4958
301.5116
301.4717
301.4717
301.4953
301.5128
301.4883
301.464
301.4477
301.4709
301.4867
301.4871
301.4957
301.5754
301.5661
301.5817
301.5823
301.5905
301.5427
301.559
301.5894
301.5246
301.5806
301.5341
301.536
301.554
301.5533
301.5468
301.5951
301.6185
301.5463
301.5958
301.515
301.5938
301.5218
301.5567
301.5406
301.5398
301.5888
301.5162
301.5008
301.5409
301.5089
301.5634
301.515
301.5538
301.5767
301.5775
301.6087
301.5994
301.5909
301.5672
301.5829
301.5823
301.5986
301.6228
301.5672
301.5816
301.5827
301.5823
301.5452
301.5867
301.5645
301.5543
301.5509
301.5602
301.5535
301.545
301.5535
301.5612
301.5138
301.5442
301.5364
301.4812
301.5289
301.5607
301.5609
301.5676
301.5755
301.5448
301.5454
301.5782
301.5786
301.6008
301.5757
301.56
301.5903
301.5521
301.5603
301.5593
301.5747
301.5504
301.5811
301.5647
301.5803
301.5711
301.5631
301.571
301.5546
301.554
301.562
301.5537
301.5692
301.5529
301.5369
301.5526
301.5524
301.5369
301.5456
301.5534
301.5292
301.5376
301.538
301.5145
301.537
301.5214
301.5294
301.53
301.5306
301.5228
301.5464
301.539
301.5712
301.531
301.5472
301.5551
301.5396
301.5636
301.5393
301.5632
301.5549
301.5315
301.5466
301.5468
301.5385
301.5312
301.5716
301.6026
301.5697
301.6497
301.5861
301.5229
301.5227
301.5619
301.5555
301.532
301.5249
301.5404
301.5239
301.5401
301.5871
301.5143
301.5224
301.5054
301.5131
301.513
301.5606
301.5055
301.5389
301.5307
301.5399
301.6111
301.5623
301.5706
301.5388
301.5401
301.564
301.5392
301.539
301.4912
301.5468
301.5471
301.5555
301.5236
301.5549
301.5471
301.5228
301.5228
301.5387
301.5616
301.5385
301.5469
301.5302
301.5535
301.5616
301.5208
301.5606
301.5452
301.5849
301.5378
301.5145
301.5071
301.5232
301.5232
301.5067
301.5152
301.5558
301.5969
301.6204
301.5642
301.6202
301.6038
301.6186
301.611
301.5954
301.603
301.5796
301.5402
301.5644
301.5642
301.5791
301.5789
301.5154
301.5318
301.4916
301.4908
301.4995
301.4674
301.4918
301.4832
301.4912
301.4991
301.5074
301.4677
301.4917
301.4921
301.5003
301.5078
301.4835
301.5076
301.4994
301.5078
301.5078
301.4993
301.4907
301.4909
301.4984
301.4825
301.5063
301.4985
301.4984
301.4499
301.5056
301.4898
301.4736
301.4976
301.4577
301.5297
301.4976
301.5135
301.4891
301.4725
301.5041
301.5035
301.5112
301.4556
301.4718
301.4795
301.4959
301.4881
301.4882
301.4726
301.489
301.5205
301.504
301.4807
301.5526
301.5529
301.536
301.5764
301.5685
301.538
301.5463
301.5626
301.5468
301.563
301.5706
301.538
301.5534
301.5372
301.5767
301.6089
301.6489
301.6176
301.6181
301.5941
301.6257
301.6501
301.5863
301.626
301.5936
301.6174
301.6257
301.6178
301.5864
301.619
301.5716
301.5792
301.6032
301.5951
301.6027
301.5944
301.6187
301.5621
301.5875
301.5556
301.5551
301.5236
301.5314
301.5556
301.5234
301.523
301.5074
301.5075
301.4684
301.4763
301.5004
301.4761
301.4769
301.484
301.4601
301.4841
301.4918
301.5066
301.5306
301.4835
301.4837
301.4752
301.5147
301.4994
301.4511
301.4754
301.4832
301.4593
301.4843
301.5086
301.485
301.469
301.4765
301.4845
301.4764
301.5001
301.476
301.5082
301.4674
301.4991
301.4518
301.5074
301.4353
301.5318
301.5081
301.5169
301.5327
301.5393
301.5151
301.5551
301.5312
301.5162
301.5319
301.5238
301.5552
301.5636
301.5798
301.5793
301.547
301.5473
301.5399
301.5472
301.5389
301.603
301.6194
301.7085
301.764
301.7802
301.7889
301.7889
301.7409
301.6783
301.519
301.4637
301.4879
301.472
301.4637
301.5127
301.5924
301.5683
301.6716
301.6867
301.7836
301.7348
301.7497
301.7652
301.7263
301.6154
301.4976
301.5461
301.5221
301.4589
301.4344
301.4579
301.4583
301.4969
301.4408
301.4329
301.4653
301.4574
301.4262
301.4417
301.4179
301.4401
301.4306
301.4224
301.43
301.4458
301.4297
301.4217
301.4375
301.4365
301.4286
301.4526
301.4524
301.5002
301.5
301.5069
301.484
301.4916
301.4989
301.4987
301.4905
301.4825
301.4594
301.5145
301.5063
301.4985
301.4984
301.5067
301.4908
301.4905
301.4586
301.4435
301.4505
301.4345
301.4264
301.442
301.4726
301.4733
301.4499
301.4579
301.4895
301.4976
301.4583
301.4746
301.474
301.4901
301.4665
301.5228
301.4912
301.4825
301.4984
301.4897
301.4894
301.4809
301.5203
301.4808
301.4727
301.4721
301.4799
301.4871
301.4873
301.4553
301.4795
301.4391
301.4394
301.4805
301.4481
301.464
301.5114
301.472
301.4879
301.4877
301.4723
301.4481
301.4638
301.4642
301.4804
301.5042
301.5119
301.4739
301.4974
301.4814
301.4567
301.4475
301.4719
301.4797
301.4876
301.4634
301.4468
301.4871
301.4796
301.4647
301.4566
301.4402
301.4562
301.4725
301.4813
301.489
301.465
301.4408
301.4969
301.4486
301.4887
301.4808
301.4564
301.4722
301.4644
301.4645
301.4646
301.4646
301.4323
301.4486
301.464
301.4326
301.464
301.4246
301.4325
301.449
301.4327
301.4326
301.4238
301.4399
301.4553
301.4316
301.4552
301.3989
301.4154
301.4469
301.4234
301.4389
301.4549
301.4633
301.4468
301.4224
301.4471
301.4072
301.4551
301.4231
301.4152
301.4391
301.4152
301.4395
301.4472
301.4073
301.4554
301.4152
301.3993
301.4152
301.4154
301.3995
301.416
301.4399
301.4317
301.4158
301.4241
301.4477
301.4
301.392
301.4089
301.4006
301.3777
301.3936
301.4022
301.3944
301.4187
301.4185
301.4424
301.4581
301.4417
301.4099
301.4021
301.4019
301.4017
301.3935
301.4093
301.3935
301.3772
301.377
301.3931
301.3528
301.3606
301.3928
301.3853
301.3771
301.3602
301.3767
301.3841
301.3763
301.3845
301.3684
301.3928
301.4084
301.3925
301.4006
301.3761
301.3681
301.3917
301.3596
301.3678
301.3603
301.376
301.352
301.368
301.3756
301.3911
301.3913
301.391
301.3911
301.3755
301.3832
301.391
301.3672
301.3831
301.3748
301.3666
301.3587
301.4148
301.3908
301.3666
301.3748
301.3669
301.383
301.3828
301.3672
301.3831
301.3993
301.3837
301.3915
301.3918
301.3596
301.3921
301.4001
301.3846
301.408
301.4161
301.3918
301.4155
301.4402
301.4165
301.4397
301.4244
301.432
301.4562
301.4477
301.4313
301.4308
301.4232
301.4308
301.4395
301.4486
301.4411
301.4173
301.4258
301.4592
301.4278
301.4433
301.4188
301.4587
301.443
301.4266
301.4665
301.4342
301.4269
301.4269
301.4274
301.4367
301.4445
301.4202
301.4362
301.4442
301.4203
301.4365
301.4518
301.4364
301.428
301.4435
301.4193
301.4345
301.4272
301.4105
301.4183
301.4422
301.4419
301.4423
301.4344
301.4181
301.4025
301.4348
301.4347
301.4192
301.4348
301.4506
301.4186
301.4264
301.4339
301.4581
301.4179
301.4098
301.4254
301.4258
301.4016
301.4179
301.4419
301.4179
301.3939
301.4099
301.4105
301.4271
301.4435
301.4601
301.4843
301.5163
301.4926
301.5169
301.5247
301.5562
301.5398
301.516
301.5234
301.5551
301.5714
301.5549
301.5632
301.571
301.5793
301.5709
301.5959
301.5564
301.5889
301.5892
301.557
301.5972
301.5811
301.5642
301.6363
301.603
301.6271
301.6347
301.6027
301.5951
301.5463
301.5376
301.5455
301.5619
301.585
301.5943
301.5778
301.5932
301.5535
301.6334
301.5936
301.6406
301.6085
301.6169
301.6246
301.6171
301.6324
301.5944
301.5712
301.5152
301.5717
301.5642
301.5889
301.5579
301.5728
301.5091
301.5486
301.541
301.5088
301.509
301.5649
301.5016
301.5261
301.526
301.4863
301.5097
301.5344
301.477
301.5255
301.4933
301.5089
301.5095
301.5103
301.5487
301.5302
301.5937
301.6021
301.6023
301.5461
301.5465
301.5786
301.5316
301.5387
301.5461
301.5371
301.5369
301.5279
301.5842
301.5596
301.5755
301.5676
301.5596
301.5993
301.5837
301.5754
301.5911
301.5833
301.5511
301.5441
301.4648
301.4256
301.4336
301.4335
301.4494
301.4015
301.4331
301.4808
301.4644
301.4323
301.4164
301.448
301.464
301.4795
301.4481
301.424
301.4003
301.4248
301.4164
301.4166
301.4647
301.4487
301.4494
301.4653
301.4578
301.4906
301.4822
301.4338
301.4585
301.4507
301.4746
301.4586
301.4507
301.4583
301.4905
301.4747
301.4577
301.5206
301.5765
301.5524
301.5446
301.5679
301.5522
301.5595
301.5526
301.5359
301.5674
301.6067
301.5346
301.575
301.5443
301.5124
301.5595
301.5042
301.5196
301.504
301.4957
301.519
301.567
301.5273
301.528
301.5517
301.5917
301.5928
301.6248
301.616
301.5684
301.5366
301.5692
301.553
301.5932
301.6016
301.5627
301.5222
301.5059
301.5224
301.5306
301.5061
301.5228
301.5311
301.5082
301.5071
301.539
301.5395
301.5649
301.5008
301.5015
301.5329
301.5089
301.5414
301.5486
301.5251
301.5562
301.564
301.5329
301.5167
301.5243
301.5477
301.5329
301.5807
301.5484
301.5803
301.5636
301.5308
301.5468
301.5308
301.5627
301.5619
301.5544
301.538
301.5693
301.5063
301.5458
301.5057
301.5623
301.5139
301.5067
301.5302
301.5224
301.5222
301.5133
301.5367
301.5127
301.5133
301.5534
301.5052
301.5219
301.5382
301.5143
301.5302
301.4985
301.4902
301.4825
301.522
301.5226
301.4828
301.5221
301.4665
301.4748
301.4912
301.4594
301.5069
301.4748
301.4903
301.482
301.4661
301.4977
301.5138
301.4818
301.4897
301.5457
301.5059
301.5061
301.4985
301.4587
301.4905
301.4668
301.4663
301.4979
301.49
301.4744
301.4744
301.482
301.4817
301.4812
301.4808
301.4967
301.4645
301.5046
301.4653
301.4733
301.4727
301.4812
301.4648
301.4651
301.4731
301.4881
301.4729
301.4964
301.4729
301.4576
301.4811
301.4809
301.5052
301.4727
301.4724
301.4962
301.4883
301.4807
301.5042
301.4647
301.4723
301.4326
301.4561
301.4481
301.4636
301.4318
301.4795
301.4955
301.4794
301.4873
301.4714
301.5355
301.5352
301.5271
301.5431
301.5191
301.5509
301.5189
301.4866
301.4933
301.478
301.5011
301.4919
301.46
301.4678
301.4602
301.4686
301.4767
301.4929
301.4935
301.5342
301.5505
301.5424
301.55
301.5332
301.4935
301.5569
301.5252
301.5015
301.5174
301.5014
301.4936
301.5253
301.5173
301.4935
301.5258
301.55
301.5501
301.5661
301.5501
301.5258
301.558
301.5823
301.567
301.5757
301.5755
301.5674
301.543
301.5748
301.5589
301.5831
301.5586
301.5824
301.6141
301.5653
301.5891
301.5891
301.5659
301.5668
301.5581
301.5577
301.5575
301.5493
301.5573
301.5493
301.5568
301.5487
301.5489
301.5492
301.5496
301.5735
301.5574
301.5651
301.5729
301.5809
301.5887
301.573
301.5886
301.5565
301.5889
301.5733
301.5889
301.5888
301.597
301.5889
301.597
301.6533
301.6292
301.5894
301.5338
301.5257
301.5577
301.5499
301.5182
301.5025
301.4946
301.4944
301.4942
301.4941
301.4933
301.4775
301.4857
301.4776
301.4535
301.4694
301.4693
301.4693
301.4534
301.4691
301.4694
301.4532
301.4532
301.4532
301.4533
301.4295
301.4298
301.4373
301.4456
301.4776
301.4623
301.446
301.4536
301.4773
301.4375
301.4772
301.4532
301.4452
301.4692
301.4694
301.4617
301.4695
301.4854
301.4697
301.4859
301.4784
301.4867
301.5025
301.4866
301.5025
301.5344
301.5824
301.5735
301.5972
301.5651
301.5486
301.5644
301.5803
301.6436
301.6514
301.6436
301.6277
301.6601
301.7161
301.7401
301.7576
301.6706
301.6309
301.5995
301.5678
301.5839
301.5519
301.5841
301.6314
301.6304
301.5743
301.5741
301.5262
301.5503
301.5582
301.5579
301.5976
301.6135
301.5657
301.5657
301.5576
301.5497
301.5419
301.5659
301.5579
301.5659
301.5342
301.5424
301.5344
301.5426
301.5429
301.5511
301.5749
301.5429
301.5345
301.5425
301.5351
301.5509
301.5511
301.5513
301.5504
301.5343
301.5428
301.5509
301.5592
301.5673
301.5514
301.5831
301.5754
301.5676
301.5675
301.5909
301.5915
301.6075
301.5755
301.5755
301.5676
301.5596
301.5837
301.5995
301.5757
301.5836
301.5837
301.616
301.623
301.6309
301.5982
301.5984
301.5587
301.5587
301.5748
301.5749
301.5668
301.5668
301.5749
301.5831
301.5754
301.5913
301.6229
301.5903
301.5826
301.5824
301.5746
301.5746
301.5425
301.5664
301.5823
301.5983
301.6141
301.6141
301.6301
301.6539
301.6138
301.6057
301.6295
301.5972
301.6131
301.6209
301.6366
301.5809
301.581
301.597
301.5813
301.6212
301.6447
301.6451
301.6527
301.6528
301.6614
301.6539
301.6461
301.6625
301.6859
301.6786
301.7342
301.718
301.6697
301.7191
301.7429
301.7261
301.7184
301.7183
301.6861
301.6704
301.7011
301.6774
301.7257
301.7021
301.6866
301.7104
301.7182
301.71
301.7106
301.726
301.7502
301.7265
301.7665
301.7823
301.7982
301.8143
301.7825
301.799
301.768
301.7756
301.7677
301.7995
301.7756
301.7755
301.7756
301.728
301.7117
301.6634
301.6394
301.6871
301.6469
301.6391
301.6227
301.5593
301.5755
301.5915
301.6074
301.5913
301.5913
301.5833
301.5752
301.5751
301.5755
301.5753
301.5917
301.6073
301.6235
301.6315
301.6158
301.6161
301.648
301.6245
301.6241
301.6801
301.6318
301.6319
301.6796
301.6638
301.6478
301.6634
301.6634
301.6474
301.6477
301.6315
301.6474
301.6394
301.6475
301.6233
301.6389
301.6472
301.6308
301.6548
301.6224
301.6304
301.6147
301.6147
301.6224
301.6307
301.6306
301.6545
301.6548
301.6385
301.6227
301.6469
301.6148
301.6547
301.6546
301.6543
301.6618
301.6618
301.6374
301.6374
301.6372
301.6135
301.6057
301.5734
301.5972
301.5972
301.6055
301.5818
301.5897
301.5985
301.6144
301.5747
301.5511
301.5589
301.5428
301.5667
301.5506
301.5504
301.5583
301.5425
301.5425
301.5185
301.5265
301.5424
301.5345
301.5587
301.5825
301.6304
301.7183
301.814
301.7345
301.655
301.6555
301.6477
301.6641
301.8318
301.8078
301.7763
301.7363
301.7126
301.7045
301.7282
301.7601
301.7838
301.8477
301.8312
301.8232
301.7831
301.7912
301.7993
301.7907
301.7825
301.7902
301.7892
301.8373
301.8691
301.8687
301.8443
301.8447
301.8845
301.8521
301.8601
301.9083
301.9002
301.8839
301.8678
301.8521
301.8121
301.844
301.8441
301.8358
301.8598
301.8521
301.8602
301.868
301.8521
301.8601
301.876
301.8918
301.8996
301.892
301.86
301.8839
301.8519
301.8356
301.8357
301.8516
301.8441
301.868
301.8682
301.8361
301.8923
301.9243
301.9321
301.9484
301.948
301.9639
301.9481
301.9559
301.9559
301.9563
301.9401
301.9081
301.892
301.9159
301.9081
301.8523
301.8441
301.8519
301.8999
301.8999
301.9074
301.9312
301.9392
301.9709
302.0028
301.995
301.9869
302.0429
302.0671
302.0832
301.9958
301.9078
301.8044
301.7325
301.5966
301.5651
301.5888
301.5887
301.5653
301.5969
301.5968
301.5649
301.6129
301.5811
301.5807
301.5968
301.5968
301.565
301.5971
301.6055
301.6216
301.5898
301.5979
301.6139
301.5896
301.5899
301.5896
301.6058
301.6058
301.5979
301.6376
301.6539
301.6782
301.7017
301.7336
301.8615
301.9016
301.9253
301.8614
301.8377
301.7898
301.8132
301.8373
301.829
301.8843
301.9
301.948
301.988
302.012
302.0438
302.0919
302.124
302.1159
302.1076
302.1313
302.107
302.0827
302.0745
302.0586
302.0666
302.0346
301.955
301.7798
301.6125
301.5892
301.6046
301.6046
301.6046
301.5733
301.5658
301.5338
301.5575
301.5573
301.5331
301.5649
301.5486
301.5327
301.5808
301.5487
301.5567
301.5407
301.541
301.517
301.5329
301.5248
301.5329
301.533
301.5492
301.549
301.5725
301.5247
301.5565
301.5648
301.6129
301.605
301.613
301.6213
301.6053
301.629
301.5889
301.6209
301.6603
301.6281
301.6199
301.6202
301.5961
301.6435
301.6275
301.6114
301.5874
301.5956
301.5637
301.5638
301.6038
301.572
301.6118
301.6197
301.5878
301.5958
301.6038
301.5717
301.6036
301.6117
301.5799
301.596
301.5877
301.6117
301.6438
301.6838
301.6682
301.6679
301.6202
301.6445
301.6526
301.6524
301.652
301.6601
301.6451
301.6858
301.7015
301.7176
301.7817
301.8454
301.8696
301.901
301.9174
301.9175
301.8694
301.8769
301.8458
301.8536
301.8776
301.8619
301.8617
301.9022
301.8941
301.9023
301.8941
301.9098
301.9271
301.9026
301.9103
301.8782
301.8864
301.8863
301.8704
301.8863
301.8782
301.9178
301.8694
301.893
301.8769
301.8847
301.8688
301.8376
301.8456
301.7979
301.8298
301.8301
301.8622
301.8699
301.8699
301.8699
301.8695
301.8294
301.8136
301.8062
301.79
301.7417
301.7573
301.7415
301.7339
301.7426
301.7589
301.7593
301.72
301.7125
301.7679
301.8159
301.839
301.8547
301.846
301.798
301.8056
301.8531
301.8772
301.8768
301.8845
301.8766
301.9003
301.8843
301.8843
301.8843
301.8683
301.8443
301.8202
301.7563
301.7324
301.6602
301.684
301.6042
301.6281
301.6442
301.6445
301.6368
301.6605
301.6443
301.6363
301.6125
301.6445
301.6526
301.6448
301.6364
301.6603
301.6842
301.6525
301.6686
301.6846
301.6769
301.7014
301.7092
301.6933
301.7094
301.7019
301.7262
301.7582
301.758
301.7419
301.7417
301.7737
301.7813
301.789
301.7968
301.8048
301.7727
301.7809
301.7332
301.7171
301.7014
301.6935
301.6934
301.7094
301.6853
301.6613
301.6218
301.6777
301.6696
301.7021
301.6863
301.71
301.7019
301.6699
301.6696
301.6537
301.6301
301.6378
301.6537
301.6298
301.6455
301.6295
301.6057
301.6534
301.5982
301.5905
301.5904
301.5901
301.5981
301.6218
301.6062
301.5819
301.6059
301.6218
301.6137
301.6133
301.5813
301.5733
301.5972
301.5894
301.5733
301.6051
301.5731
301.5813
301.5657
301.5898
301.5817
301.5736
301.5416
301.5576
301.5818
301.5978
301.6135
301.6136
301.5817
301.5896
301.5976
301.6054
301.5892
301.5733
301.5972
301.5889
301.6047
301.6208
301.6209
301.6292
301.6292
301.6529
301.6529
301.6689
301.6689
301.6766
301.7167
301.7648
301.7489
301.7487
301.7807
301.8048
301.7967
301.8289
301.8615
301.8774
301.893
301.8615
301.7902
301.743
301.8082
301.817
301.8337
301.8349
301.8432
301.8026
301.6745
301.6264
301.5867
301.5392
301.5152
301.5315
301.54
301.596
301.7078
301.7563
301.743
301.7506
301.7492
301.7412
301.7425
301.7497
301.7574
301.7009
301.6851
301.6681
301.7074
301.6751
301.7073
301.7158
301.716
301.7227
301.7158
301.7154
301.7159
301.7402
301.7721
301.7324
301.747
301.7477
301.7875
301.7722
301.7721
301.7877
301.7392
301.7478
301.7625
301.7539
301.7686
301.7682
301.7679
301.7758
301.7749
301.7511
301.761
301.7542
301.7857
301.7698
301.7536
301.7379
301.7538
301.7379
301.7542
301.7062
301.7451
301.787
301.7876
301.7642
301.7819
301.7903
301.7662
301.7256
301.7497
301.7502
301.7254
301.7328
301.7238
301.7237
301.7629
301.7538
301.809
301.7925
301.856
301.8314
301.8318
301.8163
301.8173
301.8329
301.8647
301.8801
301.8557
301.8306
301.8065
301.8073
301.8791
301.871
301.8545
301.9106
301.8474
301.847
301.7995
301.8477
301.8161
301.8325
301.8106
301.8588
301.8127
301.8291
301.9015
301.9493
301.8784
301.8301
301.8954
301.985
301.9925
301.9995
301.9825
302.0066
301.9906
302.0211
302.0693
302.0608
302.0684
302.0367
301.998
301.9669
301.9742
301.9429
301.8634
301.7845
301.7692
301.7537
301.7534
301.7368
301.7539
301.7553
301.7879
301.8199
301.8266
301.819
301.8826
301.7476
301.7316
301.6663
301.6738
301.6823
301.6978
301.7065
301.6894
301.6193
301.5579
301.623
301.6476
301.7417
301.6931
301.6345
301.6807
301.7117
301.6709
301.6797
301.6563
301.6717
301.6888
301.7531
301.8416
301.7778
301.7065
301.6582
301.5811
301.6053
301.6686
301.6931
301.702
301.6464
301.5909
301.6389
301.6456
301.6375
301.6533
301.636
301.6281
301.6594
301.6596
301.5868
301.5793
301.5723
301.6442
301.6838
301.6283
301.6118
301.5968
301.5573
301.5572
301.5807
301.5877
301.5873
301.6108
301.6114
301.6029
301.5946
301.5869
301.5938
301.5836
301.5909
301.5911
301.5989
301.5905
301.5589
301.5666
301.5822
301.606
301.6058
301.5814
301.5652
301.5492
301.557
301.5651
301.5572
301.5651
301.5811
301.5812
301.5728
301.5647
301.6042
301.5962
301.5719
301.5951
301.5947
301.5951
301.5708
301.6104
301.619
301.612
301.6436
301.6204
301.6128
301.644
301.6445
301.6043
301.5651
301.574
301.5815
301.5662
301.5589
301.5519
301.6162
301.6
301.5685
301.5682
301.5836
301.5676
301.5675
301.5754
301.583
301.5827
301.5512
301.5757
301.5755
301.583
301.6157
301.6389
301.6471
301.6635
301.6715
301.6478
301.6397
301.6566
301.6491
301.6257
301.6171
301.6091
301.6016
301.6343
301.6427
301.6279
301.6505
301.6506
301.6349
301.6122
301.5884
301.6287
301.638
301.6063
301.622
301.6464
301.6622
301.6306
301.6147
301.5996
301.5916
301.5839
301.5761
301.5989
301.6851
301.7181
301.7257
301.7178
301.7172
301.6932
301.6063
301.5982
301.5667
301.6153
301.6461
301.685
301.7079
301.708
301.6516
301.7148
301.7303
301.7389
301.7303
301.6583
301.634
301.6417
301.6982
301.7299
301.6988
301.6763
301.6433
301.6259
301.6251
301.6087
301.6247
301.5847
301.5924
301.6082
301.6004
301.6164
301.6154
301.6552
301.695
301.6947
301.6865
301.6945
301.7109
301.6789
301.6872
301.6876
301.7036
301.7037
301.7197
301.719
301.7114
301.7188
301.7027
301.6945
301.7104
301.6946
301.7019
301.6934
301.6539
301.6695
301.6541
301.6703
301.6704
301.6777
301.6617
301.6461
301.6537
301.6294
301.6615
301.6934
301.67
301.7094
301.7012
301.6846
301.6685
301.6603
301.6601
301.6683
301.6526
301.6366
301.6366
301.6533
301.6377
301.6302
301.6383
301.6393
301.688
301.7212
301.7443
301.7203
301.6886
301.7039
301.7119
301.6956
301.6949
301.6715
301.6479
301.688
301.6898
301.6575
301.6494
301.7294
301.6977
301.6744
301.674
301.6584
301.6266
301.6577
301.6895
301.7205
301.7202
301.6869
301.6871
301.6633
301.6156
301.4892
301.4178
301.5291
301.6485
301.6482
301.6236
301.6239
301.6714
301.6784
301.7019
301.7253
301.693
301.6846
301.6766
301.6838
301.667
301.6504
301.6897
301.683
301.6831
301.6992
301.6913
301.6914
301.6442
301.5421
301.5027
301.5268
301.4241
301.3285
301.4002
301.4569
301.4729
301.5439
301.472
301.4481
301.3681
301.305
301.305
301.3289
301.3286
301.3924
301.3603
301.3678
301.352
301.3517
301.3438
301.3357
301.3754
301.3513
301.2796
301.3672
301.4392
301.4712
301.455
301.4549
301.4788
301.5194
301.4799
301.4708
301.4699
301.4631
301.4629
301.4786
301.4062
301.342
301.3419
301.3894
301.4213
301.4448
301.461
301.4927
301.5176
301.5179
301.5103
301.4949
301.5183
301.5336
301.5093
301.5499
301.5585
301.5501
301.5981
301.5665
301.495
301.4795
301.4712
301.4557
301.4708
301.5022
301.4555
301.4245
301.4725
301.4966
301.5201
301.5108
301.5103
301.4942
301.4781
301.4946
301.4877
301.56
301.5515
301.5755
301.552
301.5765
301.5519
301.559
301.5515
301.6002
301.592
301.5289
301.5131
301.5522
301.5359
301.5272
301.5115
301.5277
301.5672
301.6223
301.5663
301.5738
301.5748
301.5583
301.5822
301.5903
301.5905
301.5988
301.5519
301.4803
301.4713
301.4553
301.4636
301.4713
301.5187
301.5188
301.5753
301.6158
301.6148
301.6706
301.6622
301.7182
301.6143
301.6055
301.6776
301.7895
301.7974
301.7422
301.7265
301.7908
301.7828
301.7903
301.7746
301.7671
301.7667
301.7904
301.8062
301.7744
301.8303
301.8381
301.8298
301.8612
301.846
301.8222
301.8223
301.7903
301.8219
301.806
301.8054
301.7895
301.7735
301.7104
301.7271
301.7503
301.6473
301.5686
301.5517
301.5114
301.4722
301.4562
301.4722
301.5439
301.5834
301.6393
301.5832
301.6392
301.7673
301.783
301.8386
301.8474
301.8312
301.8555
301.8244
301.7364
301.6736
301.6729
301.5764
301.5604
301.6072
301.679
301.6383
301.7749
301.8145
301.6876
301.7119
301.6964
301.5768
301.5762
301.5915
301.5834
301.655
301.5994
301.5753
301.607
301.6311
301.6461
301.6699
301.6623
301.7494
301.7567
301.8054
301.8141
301.7828
301.8384
301.8227
301.9105
301.8302
301.839
301.8224
301.87
301.8539
301.8697
301.8456
301.8459
301.8857
301.8943
301.8622
301.8446
301.8526
301.845
301.8841
301.8604
301.8678
301.8679
301.8525
301.8593
301.8438
301.8275
301.8433
301.8673
301.8425
301.8507
301.8825
301.8271
301.8754
301.8591
301.8358
301.9407
301.9646
301.9559
301.9803
301.9406
301.9482
301.9331
301.9569
301.9803
301.9556
301.9556
301.9561
301.9397
301.9318
301.9474
301.9476
301.9635
301.9556
301.9552
301.9471
301.9634
301.9795
301.9952
302.0111
301.979
301.987
301.9393
301.9397
301.9472
301.9076
301.9245
301.9171
301.9484
301.9657
301.9653
301.9727
301.9401
301.9802
301.9639
301.995
301.9237
301.9724
301.9243
301.9332
301.9093
301.9569
301.9249
301.8759
301.8607
301.8598
301.9002
301.9077
301.9317
301.9401
301.9322
301.9242
301.9558
301.9471
301.8364
301.8364
301.7964
301.7003
301.669
301.7244
301.7163
301.8124
301.8913
301.8594
301.8191
301.8106
301.8039
301.827
301.8268
301.7944
301.8255
301.8254
301.8177
301.7773
301.7133
301.6574
301.6969
301.7925
301.8488
301.8883
301.9279
301.9041
301.92
301.8961
301.9201
301.92
301.8961
301.9125
301.8724
301.8167
301.7133
301.705
301.7129
301.641
301.6489
301.6169
301.6088
301.5926
301.6004
301.5685
301.6171
301.6408
301.6569
301.6251
301.6251
301.5928
301.5379
301.57
301.5856
301.6254
301.6098
301.6183
301.6098
301.5696
301.5614
301.5698
301.6008
301.6243
301.6239
301.6242
301.6561
301.616
301.6485
301.641
301.721
301.761
301.7529
301.7527
301.737
301.7605
301.7284
301.7285
301.6886
301.6969
301.6728
301.6564
301.6804
301.6807
301.6326
301.6804
301.6245
301.6167
301.688
301.656
301.6797
301.6796
301.6718
301.6558
301.6477
301.6482
301.6321
301.64
301.6962
301.7446
301.7683
301.7439
301.7036
301.7275
301.7114
301.7593
301.7589
301.735
301.7189
301.7429
301.7109
301.6715
301.7033
301.6789
301.6719
301.6407
301.5531
301.5287
301.5205
301.5042
301.5274
301.5355
301.5513
301.575
301.6549
301.6467
301.6548
301.6868
301.6869
301.7187
301.7027
301.7026
301.6948
301.6547
301.5982
301.5903
301.6141
301.6144
301.5508
301.5505
301.5507
301.5505
301.5268
301.5753
301.6232
301.6224
301.5823
301.5822
301.5907
301.6065
301.6146
301.6219
301.6226
301.6235
301.5922
301.6006
301.6477
301.6075
301.5991
301.5992
301.615
301.655
301.6959
301.7286
301.7203
301.7119
301.7119
301.7195
301.7348
301.6947
301.6861
301.6939
301.6537
301.654
301.6377
301.6617
301.6376
301.6213
301.6372
301.63
301.6213
301.6054
301.6053
301.6529
301.6289
301.6132
301.6049
301.6289
301.6131
301.6052
301.6137
301.6374
301.6057
301.6135
301.6135
301.6374
301.6213
301.6134
301.6371
301.6053
301.6129
301.597
301.5734
301.5974
301.5734
301.573
301.5809
301.5732
301.5809
301.5811
301.6288
301.6207
301.6207
301.5888
301.6126
301.629
301.6529
301.6687
301.6609
301.6528
301.6208
301.6044
301.5888
301.5886
301.5647
301.549
301.5082
301.5006
301.4453
301.4778
301.4852
301.4936
301.4778
301.4936
301.5255
301.5175
301.5575
301.5497
301.55
301.5661
301.5423
301.574
301.5823
301.5579
301.5422
301.5344
301.5262
301.518
301.4941
301.518
301.5182
301.5345
301.5266
301.5425
301.5422
301.5503
301.5338
301.5659
301.5498
301.5334
301.5258
301.5413
301.5258
301.5418
301.5252
301.5494
301.5891
301.5413
301.5407
301.5885
301.5645
301.5564
301.5643
301.5799
301.5565
301.5731
301.5573
301.5572
301.5892
301.5411
301.5649
301.5331
301.533
301.5489
301.5569
301.5249
301.5247
301.541
301.5493
301.5336
301.5573
301.5496
301.5413
301.5573
301.5503
301.5184
301.5421
301.5506
301.5346
301.5427
301.5741
301.582
301.55
301.5025
301.5266
301.5349
301.5432
301.5511
301.5592
301.5356
301.5203
301.552
301.5438
301.5354
301.5196
301.567
301.559
301.5434
301.5429
301.5668
301.5425
301.5587
301.567
301.5424
301.5829
301.6146
301.5911
301.567
301.5667
301.5987
301.5829
301.5679
301.624
301.5913
301.584
301.5919
301.623
301.5986
301.5741
301.6141
301.6062
301.5898
301.5979
301.6139
301.5901
301.5817
301.5977
301.63
301.6065
301.5909
301.5836
301.5918
301.5998
301.6319
301.6161
301.6559
301.648
301.6797
301.6636
301.6474
301.656
301.64
301.6879
301.6882
301.7199
301.6641
301.6555
301.6472
301.6472
301.6871
301.6318
301.6635
301.6631
301.6641
301.6873
301.6727
301.6487
301.633
301.6728
301.6656
301.6497
301.6184
301.6417
301.6332
301.6414
301.6573
301.6415
301.6651
301.633
301.6171
301.6805
301.6093
301.6494
301.6249
301.6013
301.641
301.6411
301.5936
301.6335
301.6249
301.6249
301.6013
301.6479
301.6002
301.6241
301.6322
301.6163
301.6239
301.6081
301.6
301.6078
301.6238
301.6474
301.6317
301.6558
301.663
301.6468
301.6628
301.6548
301.6467
301.6228
301.5989
301.5909
301.6069
301.5989
301.5992
301.6233
301.5989
301.5831
301.5833
301.6633
301.6548
301.615
301.671
301.6626
301.6228
301.6467
301.6308
301.6072
301.623
301.5995
301.5914
301.6072
301.5917
301.6156
301.6315
301.6557
301.6319
301.632
301.6638
301.6552
301.6396
301.6155
301.5681
301.576
301.5605
301.5448
301.5052
301.513
301.5048
301.5372
301.5526
301.5444
301.5365
301.5605
301.5204
301.5446
301.5203
301.5687
301.5443
301.5445
301.5441
301.5598
301.5442
301.5363
301.5602
301.5755
301.5673
301.5835
301.608
301.6156
301.6156
301.5847
301.608
301.5847
301.5686
301.561
301.5769
301.6165
301.5769
301.5845
301.5609
301.577
301.5996
301.5516
301.5601
301.5842
301.56
301.5604
301.5844
301.6167
301.5847
301.5767
301.585
301.5843
301.5999
301.6152
301.5836
301.6404
301.5995
301.5917
301.5916
301.5674
301.5911
301.5992
301.5916
301.5827
301.6079
301.6077
301.6316
301.5914
301.6307
301.6473
301.6392
301.6315
301.6313
301.6232
301.6632
301.6389
301.6313
301.6392
301.6396
301.7112
301.7751
301.791
301.7914
301.7676
301.8151
301.7674
301.7037
301.704
301.7516
301.7436
301.7357
301.6795
301.7122
301.6797
301.6326
301.6643
301.64
301.6803
301.6797
301.7034
301.6635
301.6237
301.6
301.6165
301.6161
301.5598
301.6317
301.5915
301.6234
301.6394
301.6082
301.5998
301.6313
301.5757
301.6154
301.6552
301.6155
301.6313
301.6153
301.623
301.6228
301.6548
301.6466
301.6862
301.7423
301.7422
301.6632
301.663
301.6233
301.6549
301.6465
301.6312
301.6713
301.6558
301.6468
301.655
301.6474
301.6066
301.6224
301.6463
301.6144
301.6304
301.6308
301.6552
301.6622
301.6144
301.6067
301.6301
301.6062
301.614
301.6057
301.5974
301.5816
301.6052
301.5735
301.5575
301.5816
301.5898
301.6531
301.7332
301.7329
301.741
301.7174
301.7096
301.6851
301.6853
301.718
301.7415
301.7493
301.7415
301.7413
301.7493
301.7171
301.7415
301.7337
301.7578
301.7415
301.7337
301.6934
301.7175
301.7335
301.75
301.7341
301.7256
301.7339
301.7493
301.7489
301.7093
301.7412
301.7258
301.6943
301.6948
301.6952
301.6872
301.7187
301.671
301.6706
301.6624
301.6465
301.6706
301.6465
301.6628
301.6787
301.6789
301.6707
301.6467
301.6621
301.6624
301.6381
301.6937
301.67
301.6703
301.6862
301.7104
301.6943
301.7021
301.6859
301.6459
301.6698
301.6613
301.6696
301.662
301.6937
301.6783
301.7106
301.6711
301.6704
301.6785
301.6859
301.6701
301.6854
301.6936
301.7097
301.8057
301.8221
301.8305
301.8306
301.8304
301.8459
301.8054
301.7975
301.8141
301.8134
301.7817
301.7899
301.8221
301.8132
301.8456
301.7974
301.7971
301.8295
301.8294
301.8534
301.8292
301.8608
301.8526
301.8524
301.8287
301.8287
301.8285
301.821
301.8205
301.7889
301.8209
301.8289
301.7969
301.805
301.7974
301.7968
301.7731
301.7652
301.7814
301.7731
301.7653
301.765
301.7883
301.7883
301.7806
301.781
301.7807
301.7648
301.7487
301.7248
301.7724
301.7804
301.7643
301.7724
301.7958
301.7961
301.772
301.7876
301.8119
301.8115
301.8193
301.8043
301.812
301.7961
301.7965
301.7885
301.7642
301.748
301.733
301.7332
301.7256
301.7409
301.7009
301.732
301.7639
301.7639
301.7639
301.7556
301.7718
301.7478
301.7639
301.7631
301.7392
301.7394
301.7478
301.7555
301.7549
301.7469
301.7709
301.7469
301.7388
301.7385
301.7384
301.7303
301.7383
301.746
301.7538
301.7457
301.7618
301.7459
301.7699
301.8095
301.8414
301.7856
301.7853
301.737
301.7454
301.7457
301.7382
301.7629
301.771
301.7463
301.7779
301.7941
301.7783
301.7781
301.7859
301.7784
301.7785
301.7781
301.778
301.7381
301.77
301.7701
301.7701
301.7938
301.7777
301.762
301.8017
301.8018
301.7939
301.8101
301.8184
301.8422
301.8658
301.8337
301.8821
301.8343
301.8027
301.8106
301.795
301.7948
301.8344
301.8268
301.8346
301.827
301.8192
301.8433
301.8517
301.8592
301.8271
301.8506
301.8192
301.7876
301.8279
301.7878
301.7722
301.7807
301.789
301.7731
301.7812
301.8051
301.781
301.7969
301.7887
301.7809
301.8133
301.8217
301.8383
301.8387
301.8147
301.8465
301.831
301.815
301.8395
301.7917
301.7667
301.7909
301.7827
301.7505
301.759
301.7583
301.7738
301.7903
301.7739
301.7813
301.7567
301.7809
301.773
301.7652
301.7494
301.7659
301.7976
301.7813
301.7811
301.8446
301.8447
301.8445
301.8845
301.8768
301.8377
301.8702
301.8223
301.8378
301.8545
301.8303
301.8139
301.8216
301.8367
301.8523
301.8603
301.8364
301.8126
301.8445
301.8206
301.8047
301.7969
301.7889
301.7569
301.7498
301.7578
301.7574
301.7415
301.7743
301.7265
301.7672
301.7599
301.7762
301.8322
301.8397
301.8078
301.8151
301.8546
301.8073
301.8387
301.8394
301.8396
301.832
301.8164
301.7834
301.8305
301.7813
301.7804
301.7803
301.7567
301.7567
301.7483
301.74
301.7559
301.756
301.7646
301.765
301.7736
301.7985
301.7914
301.7914
301.7991
301.7419
301.797
301.7335
301.7494
301.7173
301.7421
301.7509
301.7591
301.7506
301.7261
301.7737
301.766
301.7663
301.7982
301.7896
301.8287
301.7886
301.7721
301.8202
301.7883
301.7721
301.8281
301.804
301.7961
301.8198
301.8763
301.8297
301.8449
301.8127
301.7721
301.7554
301.7468
301.7951
301.7554
301.7638
301.7478
301.716
301.74
301.7398
301.7559
301.7878
301.7718
301.7798
301.7802
301.8199
301.8197
301.8435
301.8194
301.835
301.7792
301.7955
301.8199
301.8199
301.7959
301.7878
301.7877
301.7878
301.7798
301.7878
301.7961
301.7961
301.8275
301.804
301.8196
301.8195
301.8198
301.8199
301.86
301.8522
301.8922
301.8763
301.8761
301.9083
301.8603
301.8761
301.892
301.8678
301.8914
301.8513
301.8673
301.8678
301.9074
301.8913
301.8915
301.9392
301.9237
301.9156
301.8361
301.868
301.8442
301.8361
301.8439
301.828
301.8357
301.844
301.8515
301.8362
301.8361
301.8443
301.8606
301.8528
301.8447
301.8052
301.7663
301.7741
301.7502
301.7339
301.7658
301.7426
301.735
301.7431
301.7512
301.7909
301.7586
301.766
301.7737
301.758
301.7665
301.758
301.7813
301.7495
301.7578
301.7735
301.7409
301.7732
301.7333
301.7574
301.7493
301.7576
301.7256
301.7181
301.7417
301.726
301.7819
301.8306
301.8473
301.8559
301.8315
301.8151
301.8312
301.8073
301.8156
301.8164
301.8168
301.8318
301.816
301.8316
301.8391
301.8237
301.7837
301.7679
301.7758
301.8
301.7843
301.8
301.8073
301.8068
301.8308
301.824
301.8325
301.8564
301.8651
301.8487
301.8173
301.8581
301.8344
301.8111
301.7958
301.7476
301.7633
301.7782
301.7624
301.7707
301.746
301.754
301.7381
301.7307
301.7309
301.7468
301.7942
301.8101
301.8185
301.7711
301.7153
301.7235
301.7552
301.747
301.7549
301.7391
301.7229
301.731
301.739
301.7227
301.7225
301.7147
301.7068
301.7154
301.7237
301.6998
301.7394
301.7713
301.7954
301.756
301.7399
301.7239
301.7479
301.756
301.772
301.7799
301.74
301.7252
301.685
301.6851
301.725
301.7332
301.7726
301.861
301.8452
301.8447
301.8044
301.8284
301.8113
301.8031
301.8261
301.8175
301.8097
301.8335
301.8248
301.8248
301.8408
301.7931
301.816
301.8084
301.8567
301.8714
301.8305
301.8542
301.8874
301.8714
301.8642
301.8797
301.8642
301.8647
301.8649
301.8412
301.8415
301.8893
301.8479
301.8648
301.8494
301.8655
301.85
301.8824
301.8426
301.8589
301.8583
301.9064
301.8741
301.86
301.8756
301.8746
301.8582
301.851
301.8185
301.8831
301.8517
301.8686
301.8674
301.8761
301.8124
301.8442
301.8367
301.8282
301.8527
301.8534
301.8605
301.8683
301.9323
301.9413
301.9647
301.9963
301.9497
301.9404
301.9081
301.901
301.8847
301.8451
301.8843
301.8843
301.8521
301.8517
301.8839
301.8832
301.8511
301.8983
301.899
301.907
301.9012
301.9565
301.885
301.9545
301.8772
301.8991
301.8754
301.8758
301.8913
301.8669
301.8833
301.8282
301.8428
301.8438
301.8674
301.8264
301.8261
301.8505
301.858
301.8585
301.8419
301.8107
301.8344
301.851
301.8268
301.8581
301.8508
301.8503
301.8414
301.8418
301.8648
301.8333
301.8484
301.8153
301.8389
301.8875
301.8636
301.8718
301.8714
301.9033
301.9041
301.9122
301.8873
301.8638
301.8878
301.8645
301.8883
301.8803
301.8331
301.8888
301.8903
301.8336
301.8665
301.882
301.8729
301.8562
301.8636
301.8797
301.895
301.8638
301.9118
301.8712
301.8632
301.8629
301.8539
301.8693
301.8217
301.8293
301.8378
301.8615
301.8619
301.8298
301.8458
301.8137
301.8136
301.8376
301.8134
301.8213
301.8138
301.8547
301.8624
301.8377
301.8447
301.8443
301.8204
301.8684
301.8289
301.8527
301.8454
301.8369
301.8295
301.8058
301.8773
301.838
301.8377
301.8376
301.8454
301.8936
301.9097
301.9093
301.9263
301.8862
301.9174
301.901
301.9017
301.8861
301.8536
301.8539
301.8542
301.8703
301.8779
301.8374
301.8849
301.8531
301.8697
301.8854
301.8536
301.87
301.8701
301.8694
301.9091
301.9178
301.918
301.9014
301.8936
301.9019
301.8696
301.8775
301.8692
301.854
301.8701
301.8383
301.8622
301.8458
301.8697
301.8381
301.8542
301.8545
301.8703
301.878
301.87
301.9017
301.8857
301.8534
301.8453
301.8535
301.8376
301.8294
301.8297
301.8696
301.8298
301.8701
301.8301
301.8466
301.8705
301.8309
301.9274
301.9368
301.9286
301.9442
301.9607
301.9759
301.8965
301.9287
301.9455
301.9132
301.962
301.9698
301.9857
301.9858
301.9152
301.9537
301.945
301.922
301.922
301.9054
301.9051
301.8885
301.904
301.8958
301.9202
301.8888
301.8485
301.8635
301.8474
301.8475
301.8478
301.8391
301.8546
301.8542
301.8786
301.8628
301.8624
301.8466
301.8388
301.8467
301.8629
301.8632
301.8474
301.8717
301.8795
301.8871
301.9193
301.9271
302.0142
302.0856
302.1097
302.1108
302.1346
302.0953
302.1271
302.1281
302.1357
302.1677
302.1518
302.1282
302.1357
302.1118
302.1122
302.1193
302.1267
302.0957
302.1365
302.1288
302.0889
302.1048
302.073
302.0736
302.097
302.0887
302.0964
302.1126
302.0651
302.0963
302.0961
302.0963
302.1041
302.1199
302.0085
301.8978
301.7941
301.7462
301.7303
301.7464
301.7546
301.7384
301.7545
301.7542
301.7533
301.7455
301.7857
301.8016
301.7699
301.7775
301.8334
301.801
301.8088
301.7849
301.7765
301.7528
301.7684
301.7605
301.7447
301.7445
301.7606
301.7521
301.7603
301.7601
301.7439
301.7439
301.728
301.7351
301.7671
301.759
301.7591
301.7913
301.7756
301.7754
301.7599
301.7917
301.7837
301.801
301.8249
301.8005
301.7928
301.7931
301.801
301.7937
301.8188
301.7551
301.7707
301.7859
301.8022
301.8034
301.8117
301.8514
301.8428
301.8345
301.882
301.8896
301.8572
301.8489
301.8641
301.9448
301.9455
301.8331
301.8491
301.8325
301.7532
301.7617
301.7545
301.7711
301.7382
301.7458
301.7535
301.7856
301.7859
301.7936
301.8327
301.7917
301.8149
301.8636
301.9116
301.8573
301.8889
301.8806
301.8409
301.8725
301.8578
301.8585
301.9146
301.9067
301.8428
301.9705
302.026
302.002
301.9301
301.9388
301.835
301.843
301.8673
301.9069
301.9304
301.9381
302.0013
301.9455
301.9774
301.962
301.9542
301.9379
301.9295
301.8653
301.8729
301.8961
301.8878
301.8959
301.8562
301.8564
301.8242
301.9203
301.984
302.032
301.961
301.9222
301.9317
301.9631
301.9467
301.9142
301.93
301.9455
301.9611
301.9616
301.963
301.9635
301.9948
301.9386
301.9544
301.9379
301.9614
301.9858
302.0092
302.0329
302.0571
302.0646
302.0643
302.0964
302.0887
302.0965
302.0887
302.0329
302.0493
302.0335
302.0334
302.0251
302.0094
301.9692
302.0881
302.049
302.0407
302.0648
302.0488
302.0803
302.1284
302.1521
302.1687
302.1686
302.1375
302.0498
302.0736
302.065
302.1205
302.1599
302.1351
302.1751
302.1754
302.1832
302.1914
302.1525
302.1375
302.1049
302.0886
302.0335
302.0259
302.0653
302.1049
302.0888
302.0898
302.0904
302.1062
302.0975
302.1053
302.1207
302.0966
302.1206
302.1046
302.121
302.1042
302.1269
302.1349
302.1112
302.1512
302.1113
302.111
302.1353
302.1038
302.1116
302.1029
302.1196
302.0794
302.119
302.1107
302.1017
302.0619
302.0458
302.0539
302.1018
302.0942
302.0775
302.0852
302.0538
302.077
302.0613
302.061
302.0614
302.0616
302.0692
302.0534
302.0774
302.0853
302.093
302.1408
302.1089
302.0852
302.0613
302.0771
302.1092
302.1413
302.1978
302.19
302.1738
302.1893
302.1741
302.166
302.2144
302.2143
302.2228
302.2061
302.1738
302.1495
302.1092
302.1021
302.0703
301.9749
301.9827
301.9051
301.8411
301.8723
301.8716
301.944
301.9455
301.8347
301.7877
301.7806
301.7718
301.7791
301.7709
301.7704
301.7696
301.8095
301.7933
301.8172
301.8092
301.8018
301.8177
301.8017
301.7935
301.7708
301.771
301.7633
301.7798
301.7876
301.7957
301.8031
301.7956
301.7802
301.7726
301.7968
301.7815
301.7895
301.7973
301.7887
301.8044
301.8127
301.8285
301.8598
301.8112
301.795
301.8031
301.8185
301.8353
301.8043
301.8127
301.7969
301.7742
301.7902
301.7978
301.7895
301.7652
301.8208
301.8035
301.7548
301.7462
301.7946
301.7705
301.7946
301.7705
301.762
301.7618
301.7941
301.7787
301.8034
301.8116
301.7961
301.7637
301.771
301.7946
301.7857
301.778
301.779
301.7614
301.7627
301.7539
301.7701
301.7864
301.7381
301.7385
301.7703
301.7307
301.7627
301.7466
301.7865
301.7865
301.7547
301.7625
301.7622
301.754
301.746
301.7459
301.7858
301.7539
301.7704
301.7705
301.7385
301.7703
301.746
301.7619
301.7779
301.7624
301.7709
301.7871
301.7865
301.7863
301.7624
301.7942
301.7704
301.7703
301.7776
301.7701
301.7701
301.7783
301.7381
301.7856
301.7696
301.7936
301.7851
301.7851
301.7696
301.8094
301.785
301.7931
301.7766
301.7928
301.7848
301.7933
301.7853
301.7696
301.7856
301.7852
301.8008
301.7925
301.7773
301.7775
301.7777
301.786
301.7856
301.7935
301.7773
301.7851
301.7768
301.7612
301.7853
301.7935
301.8173
301.8011
301.8013
301.801
301.8089
301.8166
301.7686
301.7923
301.7921
301.7679
301.784
301.792
301.8158
301.7837
301.7995
301.8075
301.7756
301.7992
301.7994
301.8073
301.8069
301.799
301.8073
301.8075
301.8153
301.815
301.7756
301.7909
301.7912
301.791
301.7669
301.7982
301.782
301.7659
301.7977
301.8057
301.7974
301.7815
301.7897
301.8378
301.7898
301.7976
301.8055
301.8221
301.8141
301.7819
301.79
301.8058
301.8058
301.8063
301.838
301.8538
301.83
301.8383
301.806
301.8218
301.83
301.7904
301.8063
301.7821
301.7668
301.7513
301.7754
301.7513
301.751
301.7511
301.7672
301.7428
301.7425
301.7191
301.7428
301.7665
301.7426
301.743
301.711
301.7509
301.7664
301.7422
301.7106
301.7502
301.7502
301.7026
301.7502
301.7583
301.7505
301.7347
301.7508
301.7591
301.7186
301.7582
301.7423
301.7661
301.7502
301.7419
301.7495
301.7654
301.7658
301.7574
301.7495
301.7735
301.7578
301.7658
301.7741
301.7578
301.7735
301.7413
301.7729
301.7491
301.7572
301.7732
301.7652
301.7655
301.7896
301.7578
301.7656
301.7578
301.7657
301.7578
301.7737
301.7661
301.7501
301.7821
301.7583
301.7663
301.7582
301.7578
301.7502
301.7737
301.7658
301.7657
301.7811
301.7653
301.7737
301.7656
301.7496
301.7895
301.7814
301.7741
301.774
301.7985
301.7906
301.8466
301.8625
301.8547
301.8222
301.8541
301.8462
301.8943
301.9338
301.8943
301.9018
301.878
301.9019
301.9179
301.9017
301.8698
301.8854
301.9338
302.0057
302.0062
301.9741
301.9181
301.95
301.9023
301.9018
301.9175
301.9099
301.878
301.9258
301.9658
301.9892
302.0451
302.0294
302.0214
302.0218
301.998
301.9981
301.9741
301.9427
301.95
301.9819
301.9742
302.0058
302.0056
302.0217
302.0056
301.9977
302.0217
302.0215
302.0138
302.0221
301.9743
301.9658
301.9573
301.9571
301.9651
301.933
301.9256
301.9171
301.925
301.933
301.933
301.9323
301.9401
301.9565
301.9247
301.9328
301.9253
301.9252
301.933
301.925
301.9576
302.029
302.0376
302.0536
301.998
301.9499
301.9736
301.9976
302.0214
302.0213
302.046
302.0139
301.9897
301.9974
301.9415
302.0056
301.9975
301.9975
301.902
301.8306
301.8226
301.8148
301.8148
301.8305
301.831
301.8788
301.8461
301.8461
301.8621
301.8621
301.8297
301.8382
301.8308
301.8626
301.823
301.8391
301.8701
301.878
301.8861
301.8539
301.8618
301.8618
301.8617
301.8932
301.8769
301.9006
301.9167
301.8927
301.8928
301.8928
301.8533
301.8291
301.813
301.8611
301.861
301.9088
301.9643
301.9803
302.0122
302.0284
301.996
302.0439
302.028
302.0122
302.044
302.0361
302.02
302.052
302.0441
302.0602
302.0841
302.0843
302.0763
302.0605
302.0686
302.0441
302.0523
302.0201
302.0201
302.0043
302.0122
302.0128
302.0289
302.0291
301.9975
302.0138
302.03
302.0699
302.1179
302.0862
302.1176
302.1252
302.141
302.1572
302.1491
302.1173
302.1254
302.1173
302.1093
302.1252
302.1256
302.125
302.1409
302.1242
302.1406
302.125
302.117
302.125
302.1175
302.1812
302.1412
302.1656
302.0943
302.1103
302.1186
302.1106
302.1018
302.1254
302.0705
302.102
302.0858
302.0856
302.1017
302.0778
302.0773
302.0692
302.0693
302.0615
302.0454
302.0294
302.029
302.0451
302.0452
302.0687
302.053
302.0773
302.0691
302.061
302.077
302.0849
302.0925
302.1167
302.0768
302.0928
302.0932
302.0924
302.1006
302.1328
302.1083
302.1003
302.1081
302.0764
302.0761
302.1242
302.1478
302.1158
302.1477
302.1643
302.1646
302.1483
302.156
302.1637
302.18
302.1402
302.1404
302.1561
302.132
302.1165
302.1484
302.1563
302.1725
302.1487
302.1969
302.2128
302.1963
302.1808
302.1968
302.1489
302.1971
302.1808
302.1652
302.1891
302.2047
302.2126
302.2048
302.1963
302.1801
302.188
302.1565
302.1801
302.1484
302.1084
302.1324
302.1008
302.0856
302.0536
302.0302
301.9424
301.9105
301.9186
301.8796
301.8158
301.8236
301.7922
301.7762
301.7675
301.8234
301.7993
301.8313
301.8
301.7762
301.7999
301.8404
301.8326
301.8407
301.8325
301.8078
301.8315
301.7992
301.831
301.871
301.879
301.871
301.8796
301.8237
301.7755
301.7599
301.7839
301.7676
301.7758
301.7756
301.7595
301.7516
301.7678
301.7916
301.7988
301.7669
301.7829
301.7427
301.7661
301.7903
301.7267
301.7345
301.7263
301.7663
301.8228
301.847
301.8866
301.8386
301.8383
301.8622
301.8942
301.9112
301.9834
302.0003
301.9918
301.9682
301.9446
301.9121
301.8808
301.8722
301.8567
301.8959
301.7931
301.8164
301.841
301.865
301.8651
301.952
302.0399
302.0728
302.0399
302.0243
301.9766
301.9847
302.0245
302.0407
302.0399
302.0001
302.0078
301.9763
301.928
301.9202
301.9757
301.969
301.8979
301.9939
301.9377
301.9611
301.9844
301.9442
301.9291
301.96
301.9037
301.8718
301.8557
301.8955
301.88
301.8953
301.8633
301.8629
301.9427
301.9673
301.9593
301.9987
301.9981
301.9906
302.0466
302.1344
302.1586
302.0466
301.935
301.9514
301.9355
301.8626
301.8619
301.8541
301.8702
301.8854
301.8617
301.9101
301.9105
301.8627
301.8562
301.8318
301.8865
301.8626
301.8309
301.8152
301.783
301.8064
301.7424
301.751
301.743
301.751
301.7263
301.7591
301.751
301.7428
301.7506
301.7265
301.7508
301.8141
301.83
301.838
301.7895
301.7736
301.7494
301.7101
301.6789
301.7032
301.6711
301.6952
301.7109
301.7024
301.7104
301.6945
301.7184
301.7265
301.7589
301.751
301.7826
301.8463
301.9025
301.9028
301.8943
301.8943
301.9182
301.8695
301.878
301.8384
301.8304
301.8306
301.8301
301.798
301.8066
301.8706
301.8545
301.8538
301.878
301.9023
301.8864
301.8945
301.8942
301.879
301.8145
301.783
301.7508
301.7669
301.7664
301.7263
301.7826
301.7426
301.7823
301.7189
301.7189
301.7356
301.7113
301.7589
301.7665
301.7988
301.7908
301.8143
301.7991
301.7986
301.8141
301.8215
301.7978
301.7419
301.7586
301.7578
301.7903
301.7657
301.7342
301.7663
301.7265
301.7504
301.7029
301.7424
301.7347
301.7104
301.727
301.7109
301.7263
301.7424
301.9102
302.046
302.0293
302.0689
302.0686
302.1565
302.1645
302.1809
302.1252
301.9892
301.9573
301.9579
301.9813
302.0533
302.133
302.1566
302.2041
302.2357
302.22
302.2201
302.1724
302.1961
302.2123
302.2201
302.1958
302.2761
302.3721
302.4923
302.5407
302.5404
302.4843
302.3804
302.3481
302.3162
302.1006
301.9009
301.8292
301.7893
301.7974
301.8055
301.7971
301.7892
301.821
301.8932
302.021
302.0687
302.0375
301.9736
301.9411
301.9571
301.9097
301.8936
301.8217
301.8219
301.8861
302.1105
302.0554
302.0392
302.0795
302.1586
302.2785
302.2706
302.2629
302.1902
302.1902
302.1823
301.999
301.8712
301.8868
301.8467
301.8631
301.8715
301.8868
301.895
301.8701
301.8864
301.8781
301.8857
301.8617
301.8852
301.886
301.926
301.9499
302.0215
302.1652
302.2453
302.3416
302.4379
302.3977
302.2534
302.1497
302.0537
301.9976
302.0379
302.0382
302.0618
302.1975
302.4295
302.5254
302.5894
302.6778
302.6542
302.6541
302.6226
302.6143
302.5826
302.5573
302.6376
302.4858
302.3257
302.3662
302.1261
301.9654
301.9417
301.9891
301.941
301.9569
301.9326
301.9247
301.9245
301.9005
301.9082
301.9161
301.9325
301.9082
301.8845
301.8921
301.8602
301.8442
301.8364
301.8441
301.8918
301.8598
301.9319
301.9478
301.9793
301.9721
301.9482
301.9641
301.9884
301.9881
302.0196
302.0273
301.9947
301.979
301.8914
301.8839
301.8841
301.8597
301.8683
301.8364
301.8126
301.8046
301.8127
301.813
301.8448
301.8527
301.8767
301.8687
301.9408
302.0204
302.0921
302.1161
302.2118
302.1876
302.1636
302.1476
302.1313
302.1234
302.1394
302.1476
302.1556
302.1796
302.1559
302.1158
302.1713
302.171
302.1868
302.1626
302.1865
302.2024
302.1945
302.1944
302.2344
302.3146
302.2983
302.3541
302.3861
302.3703
302.3864
302.2987
302.2588
302.3309
302.3229
302.3229
302.2992
302.203
302.1707
302.1783
302.1777
302.1458
302.1375
302.1535
302.1773
302.2094
302.2415
302.2734
302.3055
302.3375
302.2897
302.3138
302.3218
302.2899
302.3058
302.242
302.2502
302.2501
302.242
302.194
302.1698
302.1858
302.162
302.266
302.3059
302.3457
302.3299
302.3219
302.3137
302.3377
302.3297
302.3537
302.3618
302.266
302.1703
302.1144
302.1223
302.1062
302.1941
302.3301
302.3704
302.3542
302.2737
302.2579
302.218
302.1463
302.0983
302.0742
302.0662
302.0822
302.0902
302.0505
302.0584
302.0664
302.0583
302.1065
302.1705
302.2027
302.2429
302.2031
302.195
302.187
302.2185
302.2664
302.2984
302.3063
302.3067
302.3387
302.3466
302.3387
302.3545
302.3706
302.3946
302.3944
302.3863
302.3867
302.4349
302.4429
302.4026
302.3784
302.3863
302.3944
302.4106
302.4508
302.4349
302.435
302.4106
302.3949
302.3949
302.3549
302.3629
302.395
302.4434
302.4197
302.3957
302.4115
302.3796
302.3475
302.3398
302.3635
302.3633
302.3873
302.4031
302.4428
302.4349
302.4429
302.4827
302.4826
302.4904
302.5304
302.5221
302.4898
302.5136
302.5534
302.5533
302.5453
302.5132
302.5052
302.5133
302.5132
302.4972
302.5212
302.5131
302.5451
302.5533
302.5453
302.5453
302.5371
302.5449
302.5608
302.569
302.5529
302.569
302.5369
302.537
302.5532
302.537
302.537
302.5612
302.5611
302.5291
302.5692
302.5932
302.5771
302.5853
302.6015
302.5775
302.5854
302.6174
302.5937
302.5939
302.6098
302.5858
302.6017
302.658
302.626
302.6262
302.6181
302.6181
302.5859
302.6096
302.5694
302.5934
302.5854
302.6013
302.6013
302.6093
302.6012
302.6252
302.6332
302.6013
302.6331
302.6088
302.6245
302.6247
302.6404
302.6163
302.6004
302.6164
302.5842
302.5601
302.4966
302.4328
302.4328
302.4487
302.4009
302.3769
302.3369
302.329
302.3527
302.3608
302.3769
302.3372
302.4015
302.5136
302.626
302.6745
302.7226
302.7151
302.7393
302.779
302.7945
302.7544
302.7466
302.7623
302.7462
302.7383
302.7305
302.7381
302.6823
302.7143
302.6341
302.6661
302.6423
302.6421
302.6263
302.6342
302.6663
302.6581
302.6258
302.6577
302.6737
302.7064
302.6589
302.6831
302.6913
302.6678
302.676
302.7079
302.7232
302.7634
302.7556
302.7639
302.7396
302.7232
302.7555
302.7232
302.7467
302.7625
302.7865
302.8104
302.7945
302.8104
302.7945
302.7787
302.7867
302.7865
302.8104
302.8027
302.8264
302.8106
302.7869
302.803
302.7951
302.8513
302.8754
302.8994
302.9312
302.931
302.939
302.907
302.9231
302.9392
302.9713
302.9399
302.9165
302.8844
302.796
302.7638
302.684
302.7161
302.7567
302.7326
302.7726
302.844
302.8111
302.8267
302.7224
302.5864
302.5941
302.6338
302.6578
302.6815
302.6415
302.658
302.6904
302.6661
302.6747
302.6671
302.6911
302.6915
302.7082
302.7004
302.7158
302.772
302.7477
302.7714
302.7873
302.7796
302.772
302.7637
302.7794
302.7397
302.5878
302.364
302.2596
302.1635
302.1633
302.1078
302.0682
302.0678
302.0517
302.0359
302.0599
302.076
302.077
302.0615
302.0289
302.0687
302.1003
302.1889
302.2292
302.277
302.3329
302.3087
302.3409
302.3648
302.3081
302.2523
302.2044
302.1646
302.1328
302.1013
302.0777
302.053
302.0211
302.0691
302.0299
302.0379
302.0533
302.046
302.0539
302.0941
302.0543
302.0388
302.038
302.054
302.0222
302.0464
302.0617
302.0455
302.0612
302.0616
302.0695
302.0771
302.0689
302.0211
302.0529
302.0687
302.0609
302.0532
302.0688
302.0286
302.0525
302.0527
302.077
302.0443
302.0762
302.0519
302.0678
302.052
302.0679
302.0435
302.0196
302.0595
302.0593
302.051
302.0589
302.0348
302.0265
302.0667
302.0583
302.0503
302.0504
302.082
302.0824
302.122
302.0829
302.0822
302.0981
302.1145
302.0747
302.0511
302.0748
302.0827
302.0668
302.0907
302.1068
302.0909
302.0911
302.0909
302.0989
302.0905
302.0746
302.0663
302.1063
302.0824
302.0743
302.0822
302.0744
302.1063
302.1065
302.0979
302.0901
302.0983
302.0981
302.09
302.0582
302.0424
302.0659
302.098
302.0824
302.0905
302.0902
302.0822
302.0901
302.1063
302.0742
302.1143
302.0904
302.0424
302.0743
302.0744
302.0344
302.1061
302.0822
302.0265
302.0266
302.0266
302.0265
302.0585
302.0907
302.1062
302.1223
302.1143
302.0985
302.0824
302.0981
302.1061
302.1144
302.1065
302.1381
302.1699
302.17
302.1381
302.1777
302.1378
302.1223
302.162
302.1618
302.1459
302.1381
302.138
302.0582
302.0585
302.0183
302.0186
302.0022
302.0023
301.9626
301.9865
301.9707
301.9947
301.9785
301.9626
301.9867
302.0037
301.9961
302.0124
302.0763
302.084
302.0596
302.0352
302.0191
302.0196
302.0276
302.0117
302.0358
301.9876
302.0116
302.0117
302.0432
302.0272
302.0191
302.0032
301.9873
302.0114
301.9955
301.9952
302.011
302.027
302.0111
302.0591
302.0352
302.0276
302.0197
302.0278
302.0037
302.0197
302.0356
302.0032
302.0192
302.0114
301.9955
302.0272
301.9952
302.0032
302.0193
302.0272
301.9872
301.9793
301.9952
302.0033
301.9957
302.0117
301.9956
302.0037
301.9881
302.0278
302.0515
302.0754
302.0677
302.0677
302.0755
302.0517
302.0361
302.044
302.0524
302.0684
302.0204
302.0363
302.0286
302.0365
302.0604
302.0279
302.0518
302.0198
302.0434
302.0194
302.0195
302.0278
302.004
302.0038
302.0438
302.0037
302.0437
302.06
302.0761
302.0922
302.0919
302.0675
302.0756
302.0755
302.0672
302.075
302.0825
302.0668
302.0827
302.0907
302.0591
302.0512
302.0591
302.0513
302.0759
302.0919
302.0678
302.0757
302.0593
302.0753
302.0674
302.1154
302.0753
302.1152
302.1315
302.1154
302.1153
302.0915
302.1079
302.1079
302.0839
302.1079
302.0919
302.14
302.1805
302.2208
302.2369
302.2368
302.2526
302.2526
302.2528
302.2767
302.2607
302.2368
302.2607
302.2446
302.2767
302.2528
302.2535
302.2302
302.2301
302.2218
302.286
302.2943
302.2539
302.2466
302.2551
302.2473
302.2551
302.2627
302.2465
302.2774
302.2382
302.2459
302.278
302.3028
302.2627
302.2472
302.2791
302.2548
302.215
302.2147
302.1988
302.1817
302.2458
302.2857
302.3818
302.4061
302.4056
302.43
302.463
302.3673
302.2321
302.1917
302.1914
302.1749
302.2065
302.2143
302.2533
302.2132
302.213
302.1811
302.1497
302.1576
302.1974
302.1814
302.1971
302.2048
302.1567
302.1487
302.1725
302.1798
302.1964
302.2435
302.2355
302.3395
302.3878
302.4516
302.4756
302.5474
302.6517
302.6681
302.6364
302.6281
302.604
302.6042
302.5321
302.3644
302.2696
302.2214
302.1978
302.1417
302.1656
302.2063
302.0784
302.1105
302.0545
302.0858
301.9264
301.8384
301.7661
301.7415
301.7654
301.8054
301.8374
301.8137
301.8137
301.8136
301.789
301.8209
301.8054
301.814
301.8304
301.8229
301.8868
301.8943
301.8864
301.8062
301.798
301.79
301.7661
301.7978
301.8061
301.878
301.8618
301.9017
301.9899
301.9897
301.998
302.0378
302.0298
302.0541
302.1179
302.1581
302.2061
302.2463
302.1904
302.2145
302.2062
302.2458
302.2376
302.3015
302.2856
302.2773
302.2371
302.2291
302.181
302.2288
302.2207
302.2208
302.2768
302.2846
302.2681
302.2441
302.252
302.2598
302.2596
302.2675
302.2431
302.2914
302.2595
302.2281
302.2361
302.2363
302.1804
302.1804
302.1644
302.1724
302.1804
302.196
302.188
302.1963
302.148
302.1319
302.1239
302.116
302.1557
302.1082
302.1162
302.1404
302.1084
302.1165
302.1163
302.1324
302.1003
302.1163
302.1319
302.1162
302.1083
302.132
302.1241
302.1398
302.1557
302.1555
302.1392
302.1233
302.1072
302.0913
302.1157
302.0677
302.06
302.1
302.0918
302.1157
302.0835
302.1073
302.1233
302.1152
302.1232
302.1072
302.115
302.1154
302.0994
302.123
302.0991
302.1233
302.0912
302.0913
302.0911
302.0672
302.0909
302.0984
302.0979
302.0664
302.0911
302.0988
302.067
302.108
302.0605
302.0764
302.0836
302.0678
302.0365
302.0837
302.0835
302.0756
302.0918
302.0603
302.0608
302.0848
302.0765
302.1003
302.0922
302.0921
302.1084
302.1243
302.1004
302.1082
302.1003
302.0843
302.1088
302.1333
302.1495
302.1416
302.1016
302.0933
302.0932
302.1567
302.1483
302.1726
302.1645
302.1489
302.1562
302.148
302.1559
302.1961
302.1955
302.1478
302.1241
302.1313
302.1476
302.1796
302.2027
302.2111
302.2668
302.275
302.2428
302.243
302.2349
302.2511
302.251
302.2835
302.2679
302.2598
302.1879
302.1237
302.084
302.0599
302.0042
302.0283
302.0205
302.0204
302.0362
302.0443
302.0122
301.9965
301.9645
301.9484
301.9726
301.9566
302.0043
301.9963
301.9969
302.0132
302.0205
302.0202
302.0284
302.0443
302.0284
302.0362
302.0119
302.0196
302.0196
302.0513
302.075
302.0672
302.0989
302.0747
302.0907
302.1227
302.0987
302.1066
302.1223
302.1382
302.13
302.1379
302.1779
302.1618
302.1941
302.162
302.1537
302.1855
302.1938
302.1777
302.1537
302.1779
302.1855
302.2177
302.178
302.1858
302.2103
302.2263
302.1942
302.2342
302.1864
302.1543
302.1544
302.1782
302.178
302.1542
302.1624
302.2106
302.1703
302.1866
302.1864
302.1784
302.218
302.2105
302.2108
302.1875
302.1793
302.1628
302.1787
302.1872
302.1713
302.1955
302.1873
302.1875
302.1955
302.1873
302.2032
302.1948
302.1309
302.1226
302.1307
302.1707
302.1468
302.171
302.1628
302.1705
302.1944
302.2105
302.1626
302.115
302.0589
302.0909
302.1392
302.1149
302.1068
302.1705
302.2022
302.2024
302.2185
302.2103
302.1868
302.2104
302.2022
302.1782
302.2104
302.2184
302.1701
302.1379
302.1782
302.1626
302.1548
302.1307
302.1701
302.1784
302.1624
302.162
302.1701
302.162
302.1698
302.194
302.2097
302.2098
302.2099
302.2657
302.2257
302.2418
302.2975
302.2417
302.2736
302.2658
302.2657
302.2975
302.2573
302.2259
302.2259
302.2099
302.218
302.2101
302.2341
302.2185
302.2025
302.1945
302.1707
302.1786
302.1547
302.155
302.195
302.2113
302.235
302.2111
302.251
302.2588
302.2586
302.2984
302.2264
302.2582
302.2499
302.218
302.2342
302.2264
302.1939
302.1618
302.1618
302.154
302.2101
302.2183
302.2264
302.2505
302.2099
302.218
302.2501
302.2182
302.2024
302.226
302.1941
302.2586
302.3145
302.3467
302.3627
302.3945
302.4028
302.4191
302.467
302.4191
302.395
302.4268
302.3869
302.4032
302.4034
302.4356
302.4118
302.3879
302.3639
302.3802
302.38
302.4036
302.3637
302.3639
302.348
302.3482
302.3561
302.3162
302.3322
302.3161
302.2764
302.3324
302.3161
302.2922
302.3003
302.3001
302.3
302.2844
302.3163
302.3086
302.3566
302.3321
302.364
302.3718
302.3559
302.3322
302.333
302.3568
302.365
302.3408
302.3646
302.3566
302.3644
302.3407
302.3408
302.3485
302.3484
302.3483
302.3325
302.3243
302.3161
302.348
302.3637
302.3395
302.3313
302.3634
302.3313
302.3477
302.3241
302.3
302.3238
302.2996
302.3236
302.2993
302.2914
302.3156
302.3157
302.3155
302.307
302.2992
302.2512
302.2509
302.2828
302.275
302.2352
302.2428
302.1951
302.1951
302.155
302.115
302.1068
302.0511
302.051
302.0585
302.0191
302.0273
302.0032
302.0589
302.09
302.13
302.1458
302.1298
302.1859
302.1298
302.1377
302.1216
302.1455
302.1137
302.0659
302.01
301.9706
301.9068
301.9147
301.8984
301.8903
301.8505
301.8506
301.8505
301.8267
301.8507
301.8744
301.8506
301.8585
301.8744
301.9223
301.8983
301.9459
301.9778
302.0098
302.0176
302.0018
302.0418
302.0255
301.9694
301.9696
301.9536
301.9774
301.9694
302.0011
301.9772
301.9851
302.0333
302.0413
302.0732
302.1375
302.1453
302.1612
302.1449
302.129
302.0888
302.0808
302.097
302.0811
302.0813
302.0974
302.1535
302.1613
302.1055
302.0818
302.1297
302.0736
302.1534
302.1537
302.1697
302.2097
302.2421
302.2423
302.2023
302.2022
302.1542
302.1703
302.2184
302.2262
302.2425
302.2346
302.2425
302.2664
302.2743
302.2899
302.2979
302.3701
302.3941
302.4422
302.4745
302.5067
302.5226
302.5309
302.5311
302.4671
302.3868
302.379
302.3949
302.371
302.3629
302.3391
302.3153
302.2833
302.2833
302.2512
302.2353
302.2512
302.267
302.2511
302.2911
302.291
302.2751
302.2589
302.2511
302.2671
302.2509
302.251
302.283
302.2992
302.299
302.2826
302.2746
302.2909
302.2586
302.2905
302.2825
302.2505
302.2427
302.3068
302.3469
302.3547
302.355
302.3392
302.3234
302.3633
302.347
302.3632
302.3552
302.4032
302.403
302.4272
302.4353
302.4433
302.3794
302.3392
302.3875
302.4995
302.5633
302.6116
302.6197
302.5798
302.5638
302.5396
302.5715
302.5558
302.5394
302.5396
302.5316
302.5154
302.5154
302.5235
302.5234
302.5073
302.5313
302.5307
302.4588
302.4189
302.4111
302.4275
302.3952
302.379
302.3235
302.3072
302.331
302.3468
302.3788
302.4034
302.459
302.4426
302.4744
302.4902
302.4821
302.4904
302.5225
302.5226
302.5066
302.547
302.5307
302.579
302.5952
302.6193
302.6114
302.6351
302.6272
302.6034
302.6193
302.6036
302.6199
302.5961
302.5796
302.5714
302.5633
302.5713
302.595
302.5547
302.6028
302.5949
302.6188
302.6186
302.5948
302.6108
302.6188
302.6425
302.651
302.6271
302.6512
302.6353
302.6512
302.6434
302.6353
302.6031
302.6191
302.6431
302.6184
302.6427
302.5862
302.5779
302.5617
302.5534
302.5375
302.5296
302.5616
302.5936
302.5699
302.5216
302.4259
302.4496
302.4735
302.4572
302.4893
302.4572
302.4652
302.5211
302.5215
302.5377
302.4977
302.5222
302.5383
302.5463
302.5864
302.5623
302.5864
302.5945
302.5067
302.4589
302.3708
302.459
302.5629
302.5548
302.5793
302.4514
302.284
301.9498
301.8537
301.6863
301.6702
301.6231
301.6394
301.6397
301.6319
301.6402
301.7281
301.8801
301.8248
301.8812
302.0873
302.2069
302.263
302.3829
302.3261
302.2296
302.4449
302.4527
302.4926
302.4845
302.4603
302.5241
302.5074
302.5714
302.5793
302.5152
302.4832
302.4751
302.6116
302.7156
302.7159
302.7399
302.7397
302.6993
302.6601
302.6119
302.612
302.6197
302.6438
302.5635
302.5873
302.6513
302.6913
302.651
302.5712
302.4266
302.3224
302.3223
302.2662
302.2264
302.1463
302.1065
302.1224
302.2105
302.2905
302.1707
302.0509
302.0512
302.0595
302.075
302.155
302.1868
302.2667
302.3704
302.4583
302.49
302.5142
302.506
302.5139
302.4577
302.4419
302.3778
302.3619
302.2895
302.2578
302.2579
302.2181
302.2179
302.2578
302.2412
302.2251
302.2171
302.2647
302.321
302.345
302.3848
302.4007
302.4088
302.4166
302.3847
302.3769
302.3128
302.2885
302.2565
302.3124
302.3444
302.3443
302.3763
302.336
302.3199
302.3281
302.3521
302.3841
302.3684
302.3525
302.3126
302.2964
302.2887
302.281
302.249
302.3045
302.3045
302.2812
302.2572
302.2412
302.2892
302.2733
302.297
302.3128
302.2888
302.2805
302.2566
302.2725
302.2805
302.2566
302.2564
302.2804
302.2322
302.2324
302.2404
302.2245
302.2245
302.2804
302.3044
302.4004
302.4242
302.4083
302.4001
302.3441
302.2963
302.2887
302.2407
302.2089
302.2408
302.2649
302.2566
302.3126
302.3208
302.3369
302.3768
302.3448
302.3848
302.3606
302.3765
302.4245
302.4723
302.4565
302.4966
302.4966
302.4886
302.5205
302.5845
302.5845
302.6407
302.6727
302.6807
302.6886
302.6807
302.6887
302.6487
302.6325
302.6165
302.6003
302.6163
302.5847
302.5764
302.6086
302.5927
302.649
302.7054
302.7215
302.7777
302.7935
302.8015
302.8176
302.8258
302.8337
302.8737
302.8656
302.8093
302.785
302.7928
302.7207
302.7289
302.6729
302.6249
302.5926
302.6089
302.6006
302.6003
302.5923
302.6084
302.5443
302.5363
302.5445
302.6084
302.6564
302.6644
302.6726
302.7206
302.7285
302.7285
302.7444
302.7523
302.7602
302.7682
302.7682
302.7523
302.7841
302.7921
302.7601
302.712
302.736
302.7523
302.7283
302.7523
302.7525
302.7525
302.7605
302.6964
302.6724
302.6805
302.6567
302.6647
302.6808
302.6247
302.5928
302.5369
302.4969
302.5046
302.5045
302.4727
302.4249
302.3766
302.3526
302.3606
302.3766
302.4243
302.3924
302.3204
302.2408
302.1448
302.0253
301.9538
301.9064
301.8346
301.8185
301.7865
301.7946
301.8027
301.8185
301.8343
301.8261
301.8342
301.8501
301.8818
301.8735
301.8656
301.8734
301.8734
301.913
301.8892
301.8892
301.8973
301.8813
301.8731
301.8571
301.8731
301.8809
301.857
301.889
301.8332
301.8492
301.8412
301.8332
301.8092
301.8011
301.8091
301.7852
301.8091
301.769
301.7292
301.7292
301.7132
301.7054
301.7054
301.7451
301.7529
301.7449
301.761
301.8566
301.8485
301.8167
301.7928
301.7849
301.7927
301.8168
301.8009
301.7928
301.8006
301.8405
301.8485
301.8244
301.8884
301.8885
301.8325
301.8166
301.8564
301.8085
301.8166
301.8085
301.8005
301.7686
301.8006
301.8085
301.7686
301.8085
301.8084
301.8166
301.8166
301.7765
301.8005
301.7368
301.7687
301.8166
301.7768
301.7927
301.8087
301.7925
301.8006
301.8086
301.8326
301.7928
301.7849
301.8168
301.8089
301.7931
301.8009
301.761
301.793
301.8091
301.8088
301.8008
301.8087
301.7848
301.8248
301.7768
301.7769
301.761
301.7928
301.8086
301.8483
301.8323
301.7925
301.7925
301.8404
301.8723
301.8562
301.8403
301.8005
301.8164
301.8007
301.7927
301.7925
301.7687
301.7847
301.8086
301.8088
301.8008
301.8168
301.8727
301.8966
301.8966
301.8964
301.8644
301.8803
301.9123
301.9043
301.8883
301.8882
301.8961
301.9042
301.8961
301.9123
301.8805
301.8485
301.8565
301.8565
301.8485
301.8325
301.8008
301.8566
301.8646
301.8088
301.8168
301.8327
301.8247
301.8088
301.8168
301.8248
301.857
301.8571
301.8572
301.8415
301.8257
301.8896
301.8178
301.8017
301.7697
301.8096
301.8253
301.8572
301.873
301.881
301.8649
301.8808
301.8727
301.8647
301.8647
301.8885
301.8485
301.8168
301.8169
301.8009
301.8168
301.8167
301.8327
301.8088
301.793
301.8171
301.8014
301.8573
301.929
302.0248
302.2247
302.5293
302.778
302.8583
302.8265
302.8345
302.8905
302.8587
302.8587
302.8026
302.794
302.8662
302.9704
302.9942
302.922
302.7377
302.69
302.5298
302.4338
302.3062
302.194
302.1298
302.0586
301.947
301.915
301.9627
301.9546
301.9542
301.9226
301.9304
301.9622
301.9304
301.9463
301.9463
301.9222
301.9302
301.9303
301.9223
301.9302
301.9781
301.9781
301.9779
301.9462
301.9544
301.9783
301.9943
301.9939
302.0098
302.0096
302.002
301.9703
302.0105
302.0106
302.0026
302.0183
302.026
302.0102
302.0342
301.9782
301.946
301.9538
301.9381
301.9143
301.9463
301.9861
301.962
301.9142
301.8822
301.8903
301.8583
301.8742
301.8744
301.9062
301.9059
301.9219
301.9378
301.9218
301.9698
301.9378
301.9059
301.9059
301.9301
301.9542
301.9383
301.9702
301.9463
301.9302
301.9383
301.9062
301.9062
301.9139
301.8819
301.8739
301.8818
301.8501
301.8661
301.8661
301.8743
301.8744
301.8664
301.8503
301.8264
301.8663
301.8581
301.8582
301.8663
301.8663
301.8261
301.8263
301.8264
301.8104
301.7946
301.8028
301.8185
301.7944
301.7783
301.8101
301.8499
301.8261
301.8343
301.8184
301.8983
301.9143
301.8824
301.8982
301.9302
301.8744
301.8981
301.874
301.8979
301.8741
301.9061
301.9223
301.946
301.9059
301.9618
301.97
301.9301
301.9539
302.0256
302.0814
302.1855
302.3217
302.3451
302.329
302.385
302.4013
302.3532
302.3212
302.3691
302.3776
302.3617
302.3862
302.3862
302.4424
302.4504
302.4742
302.4663
302.4745
302.4428
302.4669
302.4671
302.4428
302.3628
302.3229
302.2984
302.3142
302.3299
302.3777
302.3939
302.4102
302.4109
302.4034
302.4197
302.4594
302.5235
302.5235
302.5636
302.5317
302.5077
302.5394
302.5071
302.507
302.4743
302.4822
302.4742
302.4824
302.4904
302.4901
302.4981
302.514
302.5139
302.498
302.5142
302.5223
302.4581
302.4738
302.4659
302.466
302.4821
302.4661
302.4981
302.4584
302.4663
302.4585
302.4585
302.4585
302.4506
302.4348
302.4111
302.3871
302.4191
302.5159
302.5079
302.5002
302.5402
302.5644
302.4764
302.4765
302.4437
302.4997
302.5156
302.4587
302.4746
302.4587
302.4585
302.4358
302.396
302.3725
302.3239
302.3317
302.3553
302.3478
302.2997
302.1955
302.299
302.2904
302.2819
302.2975
302.2816
302.3222
302.346
302.3459
302.3778
302.4175
302.3776
302.3778
302.4016
302.3377
302.2897
302.2582
302.179
302.1464
302.1305
302.1224
302.0344
302.0508
301.9711
301.9315
301.9557
301.9472
301.9391
301.9317
301.916
301.9156
301.9156
301.9237
301.9235
301.9239
301.9558
301.9474
301.9711
301.9793
302.0037
302.0115
301.9955
301.9719
301.9478
301.916
301.9561
301.972
301.9721
301.9799
301.9481
301.9478
301.9799
301.9958
302.0356
302.0358
302.0356
302.0037
301.9402
301.9482
302.0124
302.0445
301.9881
301.9882
301.9324
301.892
301.8841
301.924
301.8922
301.8839
301.8917
301.8836
301.8993
301.8596
301.8356
301.8758
301.8999
301.868
301.9
301.8927
301.8934
301.9017
301.8777
301.8775
301.9095
301.9256
301.9253
301.9097
301.9178
301.926
301.9261
301.9341
301.9424
301.9503
301.9661
301.918
301.9254
301.9343
301.95
301.9103
301.9106
301.8471
301.8075
301.8154
301.8077
301.8396
301.8716
301.864
301.8479
301.8799
301.9115
301.9199
301.9356
301.9355
301.9195
301.9357
301.9359
301.9438
301.9197
301.9277
301.9355
301.9192
301.9113
301.8712
301.879
301.8631
301.871
301.8629
301.7991
301.7993
301.8316
301.823
301.8226
301.7906
301.7742
301.8062
301.7821
301.7821
301.7979
301.8218
301.7976
301.7975
301.7817
301.8138
301.7986
301.8148
301.8145
301.8547
301.8476
301.8394
301.7927
301.8654
301.8723
301.8647
301.9374
301.9294
301.8569
301.8013
301.7939
301.8018
301.8171
301.8333
301.8259
301.8412
301.8174
301.8251
301.8259
301.8419
301.7936
301.8014
301.8012
301.8014
301.7548
301.7699
301.7772
301.7771
301.7766
301.7599
301.7682
301.8076
301.7502
301.7496
301.7733
301.7738
301.7663
301.7906
301.8225
301.7826
301.7827
301.7756
301.7438
301.7756
301.7756
301.8073
301.8073
301.7751
301.7751
301.7515
301.7923
301.7854
301.8092
301.8084
301.7767
301.827
301.8672
301.8991
301.9305
301.9861
301.9547
301.9711
302.0185
302.0187
301.97
301.9292
301.9142
301.8816
301.8808
301.8727
301.8889
301.9455
301.9537
301.963
301.9156
301.8923
301.8995
301.8989
301.8912
301.9077
301.8598
301.8989
301.9222
301.9449
302.0086
302.0325
302.0399
301.9842
301.9916
302.0075
301.9839
301.9925
302.0488
302.0564
302.049
301.9854
301.9059
301.8661
301.8497
301.8745
301.8029
301.7239
301.7163
301.7241
301.7722
301.8365
301.8285
301.7726
301.7726
301.7721
301.7965
301.9639
302.06
302.0359
302.02
302.0437
302.0359
302.0359
302.0995
302.0832
302.0828
302.0984
302.074
302.1138
302.1298
302.0817
301.9613
301.9054
301.9062
301.9226
301.9226
301.8748
301.787
301.739
301.7156
301.7237
301.6761
301.6837
301.6832
301.6992
301.7718
301.8919
301.9322
301.908
301.8917
301.7244
301.7083
301.6918
301.6678
301.644
301.6918
301.8202
302.0919
302.0524
302.0761
302.0433
302.0912
302.1551
302.1711
302.2035
302.1717
302.2111
302.2029
302.1883
302.2194
302.2276
302.2505
302.1945
302.2263
302.2579
302.2736
302.2572
302.2895
302.3058
302.3054
302.2181
302.1309
302.0447
301.9246
301.9007
301.8923
301.8445
301.8847
301.9003
301.9398
301.9713
302.0197
302.0033
302.0664
302.0502
302.1147
302.1398
302.1474
302.0915
301.9716
301.9235
301.9951
302.121
302.1046
302.1603
302.161
302.0344
301.828
301.8204
301.8445
301.8762
301.836
301.9236
302.0583
302.1616
302.0727
301.8979
301.9135
301.8979
301.7944
301.8979
301.8815
301.714
301.7466
301.7061
301.6902
301.7065
301.6985
301.6985
301.6988
301.7061
301.6981
301.7141
301.7138
301.706
301.714
301.7059
301.682
301.69
301.682
301.7141
301.7466
301.7302
301.7219
301.7299
301.7306
301.7387
301.7549
301.7307
301.7538
301.7542
301.7468
301.7466
301.7463
301.7148
301.7387
301.7466
301.7064
301.7298
301.7381
301.7545
301.7701
301.7617
301.7529
301.7047
301.7287
301.7132
301.7132
301.7375
301.8417
301.8505
301.8427
301.7876
301.7798
301.8202
301.8352
301.8827
301.8583
301.8185
301.7771
301.7525
301.7358
301.7838
301.7765
301.7766
301.7693
301.7385
301.6992
301.7234
301.7633
301.7392
301.7228
301.7631
301.7387
301.7468
301.7229
301.7157
301.7396
301.7472
301.7557
301.7478
301.7553
301.7559
301.7477
301.7563
301.7554
301.7641
301.7635
301.7476
301.7565
301.7646
301.7492
301.7643
301.7483
301.7404
301.7715
301.7555
301.7633
301.7635
301.747
301.7627
301.7384
301.7791
301.7802
301.8113
301.7953
301.795
301.7709
301.7628
301.7624
301.7704
301.7948
301.8029
301.7868
301.7622
301.7382
301.7547
301.7705
301.7861
301.8024
301.7777
301.8009
301.7606
301.7523
301.7756
301.7515
301.7767
301.7618
301.7931
301.7609
301.8011
301.7937
301.7936
301.8096
301.7852
301.8013
301.7853
301.7934
301.7697
301.8663
301.8905
301.858
301.8589
301.8594
301.8992
301.8514
301.8349
301.8103
301.8023
301.7861
301.7858
301.7775
301.777
301.7775
301.7857
301.7621
301.7942
301.8421
301.8101
301.826
301.8185
301.8188
301.8421
301.8653
301.8813
301.882
301.8818
301.8573
301.8649
301.8818
301.8424
301.8586
301.8428
301.8427
301.8192
301.8587
301.8352
301.8107
301.8189
301.8033
301.8598
301.9023
301.8858
301.9164
301.948
301.9072
301.9305
301.9302
301.9307
301.892
301.8922
301.9083
301.8917
301.8909
301.9002
301.9072
301.8997
301.8919
301.9154
301.8832
301.9144
301.9229
301.8994
301.9085
301.8849
301.8772
301.893
301.8853
301.8841
301.9075
301.9072
301.8987
301.9072
301.9324
301.8945
301.8951
301.8954
301.927
301.9026
301.9091
301.8928
301.8839
301.9159
301.8924
301.8604
301.8845
301.9171
301.9344
301.9113
301.9022
301.8941
301.9095
301.9415
301.9571
301.9646
301.9562
301.9395
301.9473
301.9389
301.9633
301.9867
301.9951
301.9709
301.9389
301.9798
301.98
301.9638
301.9561
301.9556
301.9956
301.9724
301.9814
302.0042
302.0201
302.0042
302.0042
302.0202
302.0287
302.0044
302.0026
302.0176
302.0016
302.0016
302.018
302.0103
302.0186
302.0661
302.049
302.097
302.0819
302.0581
302.0354
302.0279
302.0517
302.0361
302.0125
301.9889
301.9808
302.0289
302.0528
302.1086
302.1957
302.2361
302.2446
302.2688
302.2693
302.261
302.2368
302.2202
302.2435
302.2509
302.2112
302.2431
302.2675
302.2994
302.2922
302.3238
302.324
302.3475
302.3466
302.3073
302.3077
302.2593
302.2826
302.2747
302.3149
302.3233
302.3078
302.364
302.372
302.3241
302.3011
302.2299
302.1821
302.166
302.1656
302.1415
302.1814
302.2454
302.2058
302.1741
302.2061
302.1897
302.2057
302.1896
302.2141
302.1971
302.1666
302.1753
302.1512
302.1199
302.1357
302.0959
302.064
302.0544
302.0869
302.0546
302.0475
302.063
302.0794
302.0562
302.0723
302.0566
302.0726
302.0737
302.0744
302.0833
302.0909
302.0819
302.1364
302.1603
302.097
302.0721
302.0557
302.0553
302.063
302.0471
302.0406
301.9927
302.0174
302.0256
302.0333
302.0012
302.0246
302.0392
302.0462
302.0545
302.0396
302.0324
302.0245
302.0633
302.0475
302.0003
301.9134
301.8966
302.0167
302.0084
302.0964
302.0955
302.096
302.0723
302.0572
301.9302
301.8593
301.97
301.9212
301.9295
301.7697
301.6501
301.6423
301.6425
301.6507
301.6749
301.7071
301.7316
301.7478
301.7002
301.6842
301.6599
301.6833
301.6823
301.6977
301.7057
301.6973
301.6984
301.7066
301.7068
301.6983
301.6902
301.6747
301.6664
301.6748
301.7299
301.7135
301.7234
301.7165
301.7225
301.7296
301.8162
301.7754
301.7498
301.7083
301.7241
301.708
301.6779
301.7271
301.7345
301.8225
301.8214
301.8073
301.8316
301.7538
301.761
301.7628
301.7407
301.7478
301.7155
301.7726
301.7555
301.7143
301.7944
301.7859
301.8016
301.7934
301.8169
301.8175
301.7777
301.8017
301.8336
301.7856
301.8187
301.8105
301.8102
301.8184
301.7943
301.8179
301.8088
301.8174
301.8409
301.8407
301.8171
301.7935
301.761
301.8096
301.8088
301.7925
301.8083
301.8161
301.8087
301.7054
301.6572
301.7213
301.7293
301.7466
301.7311
301.6917
301.7402
301.7783
301.787
301.7802
301.8277
301.7787
301.7789
301.7297
301.6916
301.7077
301.7546
301.8108
301.7637
301.7237
301.7077
301.7072
301.6914
301.7549
301.8091
301.8163
301.8793
301.8868
301.9019
301.8471
301.783
301.8066
301.775
301.7751
301.727
301.6472
301.6157
301.6158
301.6158
301.6634
301.6873
301.6943
301.6778
301.7252
301.7089
301.6928
301.7164
301.7716
301.8107
301.827
301.82
301.8046
301.7968
301.8286
301.7806
301.78
301.7726
301.7646
301.8035
301.8208
301.7961
301.8206
301.8122
301.811
301.7722
301.7965
301.7967
301.781
301.7658
301.7652
301.8048
301.7889
301.8039
301.8188
301.8033
301.8029
301.8276
301.8348
301.8268
301.8027
301.8047
301.8047
301.8184
301.7766
301.7701
301.7374
301.7608
301.7683
301.7922
301.7601
301.8139
301.821
301.7974
301.8287
301.7973
301.7883
301.8141
301.8145
301.8059
301.8238
301.7928
301.753
301.7675
301.7595
301.7449
301.7447
301.7693
301.7461
301.7557
301.7957
301.7796
301.8036
301.7705
301.748
301.7237
301.7531
301.7669
301.7667
301.7666
301.79
301.7734
301.7731
301.7806
301.8444
301.8046
301.7892
301.7655
301.8059
301.8311
301.7778
301.8357
301.8038
301.8286
301.7974
301.7794
301.787
301.7693
301.776
301.7996
301.7986
301.7993
301.8539
301.8615
301.837
301.8608
301.8282
301.8687
301.8773
301.8866
301.9197
301.9186
301.9348
301.9502
301.9013
301.9246
301.9171
301.9239
301.9399
301.9652
301.9091
301.9171
301.9093
301.8941
301.9035
301.8792
301.8703
301.911
301.8955
301.9105
301.9036
301.9362
301.9444
301.9281
301.8881
301.8954
301.9044
301.879
301.887
301.9273
301.9599
302.0083
302.0408
302.0238
302.015
302.0234
302.0155
302.0007
301.9744
301.9506
301.9432
301.9266
301.911
301.8634
301.9036
301.8801
301.8873
301.8868
301.9105
301.934
301.9184
301.926
301.9102
301.9019
301.9341
301.9185
301.935
301.9023
301.9349
301.9579
301.95
301.9662
301.9738
301.9649
301.9647
301.9711
301.9645
301.9892
301.9978
301.9983
302.0213
302.0217
301.9593
301.8168
301.9133
301.8735
301.8658
301.787
301.8661
301.8422
301.8421
301.8574
301.8727
301.8642
301.8629
301.8775
301.8368
301.8208
301.8678
301.8043
301.8113
301.7869
301.7546
301.7072
301.7307
301.7384
301.6823
301.6819
301.6905
301.6503
301.6901
301.6519
301.6291
301.7252
301.7899
301.751
301.7506
301.8385
301.8145
301.7827
301.7815
301.7646
301.7481
301.7086
301.6842
301.6288
301.6526
301.7328
301.9009
301.8683
301.8762
301.8916
301.9398
301.9388
301.939
301.9698
301.9853
302.0017
302.0092
302.0173
302.0416
302.034
302.0518
301.9572
301.814
301.7742
301.7501
301.814
301.7978
301.7586
301.7253
301.7332
301.8046
301.7326
301.7409
301.7332
301.7811
301.8458
301.8061
301.8376
301.8141
301.8374
301.7977
301.805
301.8127
301.8452
301.846
301.8612
301.8779
301.8701
301.9332
301.9087
301.9169
301.9012
301.9012
301.8924
301.9002
301.9009
301.9411
301.9728
301.9819
302.0223
302.0225
301.9666
301.9669
301.9593
301.9511
301.951
301.9274
301.8958
301.9108
301.9743
302.014
302.0142
301.9908
301.9352
301.8482
301.8397
301.8629
301.8867
301.8621
301.9031
301.8874
301.8871
301.8873
301.8788
301.8707
301.8883
301.8958
301.8797
301.9356
301.9285
301.9051
301.9445
301.904
301.8722
301.928
301.9994
302.0232
302.0394
302.015
302.0225
302.0617
302.1011
302.0833
302.035
302.0668
302.0835
302.0599
302.0435
302.0513
302.052
301.9887
301.9726
301.9646
301.9567
301.9408
301.965
302.0048
302.0198
301.9241
301.8446
301.8441
301.861
301.8689
301.8369
301.8447
301.8206
301.8449
301.8294
301.7976
301.7985
301.8788
301.9825
302.118
302.1975
302.2206
302.2124
302.245
302.2773
302.2137
302.1419
302.1426
302.1112
302.1913
302.2149
302.2147
302.2214
302.1808
302.157
302.1413
302.1493
302.1256
302.1172
302.0616
302.0601
302.0682
302.1159
302.1074
302.1391
302.1308
302.084
302.0467
302.0775
302.15
302.1489
302.1483
302.0445
301.9566
301.9563
301.9476
302.0509
302.0428
302.0509
302.0348
302.0108
302.0434
302.0755
302.074
302.0657
302.0575
302.0489
302.1212
302.1373
302.1042
302.1448
302.1696
302.1541
302.2099
302.1933
302.2014
302.2094
302.1849
302.1848
302.1608
302.162
302.0581
302.0583
301.9861
301.9789
302.069
302.0143
302.0067
301.9899
301.9736
301.9977
302.0388
302.1662
302.2295
302.2693
302.2848
302.2769
302.2685
302.2348
302.2126
302.212
302.1806
302.1961
302.2124
302.2366
302.2286
302.2358
302.1958
302.187
302.1227
302.1624
302.219
302.2984
302.2979
302.2975
302.281
302.3044
302.288
302.3197
302.3746
302.3506
302.3434
302.3593
302.343
302.3428
302.4633
302.5445
302.5132
302.4254
302.3615
302.361
302.2895
302.4013
302.3623
302.2031
302.0832
302.0279
301.9546
301.8983
301.8508
301.9228
301.9461
301.9946
302.0182
302.0183
302.0193
302.1231
302.0744
301.8657
301.7859
301.8338
301.8503
301.8669
302.0819
302.2984
302.3929
302.3678
302.3265
302.2935
302.2216
301.991
301.8552
301.8232
301.8466
301.838
301.8222
301.8069
301.8152
301.7916
301.7674
301.7671
301.807
301.7748
301.7585
301.7976
301.8056
301.7975
301.7972
301.7975
301.7893
301.7737
301.7417
301.7495
301.7415
301.7418
301.7741
301.7982
301.806
301.806
301.8221
301.8701
301.8784
301.8702
301.8537
301.8697
301.8619
301.8459
301.8939
301.9571
301.9486
301.9091
301.9085
301.9085
301.9168
301.925
301.9408
301.9726
301.9489
301.8619
301.8458
301.8784
301.9266
301.9508
301.9827
301.9906
301.9825
302.0304
302.0462
301.9975
301.9175
301.934
301.9328
301.9406
301.949
301.9409
301.9964
302.0202
302.0443
302.0685
302.0767
302.1089
302.1009
302.0608
302.0211
301.8932
301.8295
301.6383
301.5984
301.5423
301.5504
301.5263
301.5263
301.5021
301.4467
301.4706
301.4623
301.4941
301.4706
301.4942
301.5343
301.5659
301.5109
301.5027
301.4629
301.4627
301.4786
301.4469
301.4949
301.5345
301.6224
301.8065
301.8536
301.8615
301.8222
301.8539
301.8612
301.8217
301.838
301.8866
301.8549
301.8229
301.7826
301.8061
301.7986
301.8381
301.886
301.9496
301.9576
301.9655
301.9496
301.9985
301.9837
302.0066
302.0229
302.0465
302.0623
302.0706
302.078
302.0941
302.1335
302.1096
302.1175
302.1168
302.1334
302.1089
302.0605
302.0128
302.0527
302.0444
302.06
302.0517
301.9804
301.8928
301.8138
301.8777
301.8541
301.8862
301.8784
301.918
301.9178
301.9178
301.9814
302.0371
302.0763
302.0922
302.1086
302.1001
302.1089
302.133
302.1561
302.1641
302.18
302.1961
302.1716
302.1555
302.1157
302.1798
302.1798
302.1319
302.076
302.0845
302.1321
302.0924
302.0762
302.1083
302.0842
302.084
302.1238
302.1396
302.0917
302.0759
302.1158
302.1319
302.172
302.1163
302.1399
302.1404
302.1482
302.156
302.1878
302.1482
302.1724
302.2202
302.2038
302.2277
302.2361
302.1559
302.204
302.2038
302.1313
302.1161
302.1238
302.1242
302.1077
302.1072
302.0989
302.1069
302.0909
302.1471
302.1396
302.1636
302.1393
302.1075
302.1158
302.0839
302.06
302.0444
302.0135
302.0295
302.0461
302.0298
302.0771
302.0765
302.0363
302.0763
302.0524
302.0122
302.0202
302.02
302.0121
302.02
301.9882
302.0118
302.0835
302.0754
302.0674
302.0834
302.067
302.0267
302.0667
302.0513
302.0276
302.0361
301.9963
301.9726
301.9326
301.9003
301.8693
301.8773
302.0378
302.1819
302.2065
302.0948
302.0471
302.0786
302.1823
302.1506
302.1269
302.0957
302.0953
302.0234
302.03
302.0221
302.0382
302.0631
302.1586
302.1986
302.2298
302.19
302.2307
302.2228
302.2228
302.2384
302.238
302.2374
302.2374
302.2048
302.1885
302.1722
302.1483
302.1254
302.1173
302.1491
302.1334
302.1017
302.0866
302.1432
302.2234
302.1746
302.2311
302.1586
302.1346
302.1514
302.1279
302.1354
302.1031
302.1346
302.1351
302.1349
302.1428
302.1669
302.1437
302.1682
302.2003
302.1844
302.1841
302.191
302.1823
302.1991
302.2632
302.3035
302.2394
302.2467
302.3255
302.3431
302.2802
302.2804
302.3447
302.3206
302.3924
302.449
302.4481
302.4712
302.4242
302.2871
302.327
302.2802
302.2641
302.2158
302.2958
302.3924
302.3857
302.3218
302.3297
302.3382
302.3059
302.2247
302.1277
302.1284
302.1362
302.0096
301.8984
301.914
301.8422
301.8668
301.9064
301.9305
301.9143
301.9226
301.8751
301.8749
301.8668
301.7866
301.8272
301.8916
301.8919
301.8999
301.9644
301.9487
301.9558
302.0118
302.0125
302.0202
302.0278
302.0114
302.0188
301.9869
301.9705
301.9863
302.0101
302.0105
302.0743
302.05
302.0496
302.0334
302.0659
302.026
302.0732
302.0816
302.0731
302.05
302.0652
302.0411
302.065
302.0342
302.0426
302.052
302.0278
302.0684
302.0604
302.0361
302.0042
302.0037
302.0048
301.9726
301.9892
301.9808
301.9724
301.988
301.9486
302.0133
302.0132
301.9965
302.0192
301.9711
302.0032
301.9711
301.9635
301.9951
301.9874
301.9792
301.963
301.9627
302.0115
301.9796
301.9713
301.9715
301.9543
302.0012
301.9609
301.969
301.9844
301.984
301.9679
301.9838
301.9442
301.9525
301.9444
301.9761
301.9359
301.9445
301.9452
301.9775
301.9532
301.9449
301.9372
301.9455
301.9288
301.9368
301.9131
301.9297
301.9059
301.8819
301.8975
301.8894
301.8972
301.8893
301.8103
301.8026
301.812
301.828
301.8113
301.8189
301.8667
301.8746
301.8827
301.8669
301.8826
301.8669
301.8354
301.8444
301.8047
301.8051
301.8202
301.8281
301.8438
301.8671
301.8587
301.8508
301.8745
301.8435
301.8291
301.8467
301.834
301.8255
301.7845
301.7845
301.8316
301.8228
301.8716
301.8785
301.8776
301.8539
301.894
301.837
301.804
301.8452
301.8373
301.8223
301.8222
301.7756
301.7523
301.8163
301.7999
301.7762
301.7921
301.8002
301.7758
301.768
301.7122
301.6325
301.64
301.6801
301.7033
301.7032
301.7591
301.743
301.7913
301.8155
301.7837
301.7597
301.6643
301.6476
301.6393
301.6074
301.6159
301.6872
301.7267
301.6791
301.6944
301.6966
301.7141
301.7121
301.6975
301.657
301.5459
301.5875
301.6989
301.6897
301.7445
301.7925
301.7925
301.7756
301.7849
301.7601
301.7605
301.7678
301.7374
301.7696
301.7612
301.7285
301.6808
301.7438
301.6796
301.6713
301.7104
301.7184
301.6631
301.6316
301.6074
301.6477
301.6554
301.6305
301.7337
301.765
301.7654
301.75
301.7823
301.7425
301.7264
301.7347
301.7039
301.648
301.6321
301.5357
301.656
301.7506
301.7657
301.6863
301.615
301.6223
301.5905
301.5437
301.5509
301.5588
301.5348
301.5746
301.6385
301.6624
301.686
301.6779
301.5747
301.527
301.5509
301.5428
301.5273
301.5826
301.5429
301.543
301.535
301.5906
301.5986
301.5596
301.5515
301.5835
301.567
301.5823
301.5826
301.6226
301.6148
301.7022
301.7019
301.6941
301.6542
301.5987
301.6063
301.5746
301.5826
301.5824
301.5906
301.5902
301.606
301.6061
301.5666
301.5108
301.5423
301.5661
301.5742
301.5738
301.5977
301.6139
301.5979
301.63
301.5988
301.5832
301.5992
301.5909
301.6072
301.6473
301.6552
301.6158
301.6154
301.6474
301.6239
301.6395
301.6152
301.5996
301.5915
301.6078
301.5682
301.6237
301.6312
301.6307
301.6312
301.6941
301.6779
301.6779
301.6538
301.6622
301.6465
301.6393
301.5926
301.6404
301.6245
301.6084
301.6803
301.656
301.6551
301.6467
301.7026
301.6945
301.7099
301.7099
301.766
301.79
301.7815
301.7813
301.7976
301.7897
301.8459
301.838
301.8617
301.8381
301.7824
301.7659
301.7496
301.75
301.7261
301.6544
301.6385
301.5751
301.622
301.6141
301.6063
301.5659
301.574
301.6293
301.6455
301.6376
301.6223
301.5988
301.5989
301.5193
301.5033
301.5194
301.5514
301.5995
301.5831
301.5911
301.5432
301.5433
301.5194
301.5114
301.4874
301.5266
301.5268
301.5425
301.5586
301.5422
301.5979
301.6298
301.5974
301.6216
301.6612
301.7089
301.7487
301.7647
301.765
301.7166
301.7245
301.7572
301.7732
301.741
301.7091
301.7169
301.6927
301.6999
301.7157
301.7556
301.6757
301.7231
301.7787
301.7633
301.7721
301.7477
301.7635
301.7476
301.7554
301.7628
301.755
301.7311
301.7632
301.7792
301.779
301.7701
301.7944
301.8115
301.7798
301.7874
301.7785
301.7861
301.8098
301.7856
301.8256
301.8335
301.8256
301.817
301.8092
301.7929
301.8246
301.8168
301.8163
301.8402
301.8487
301.8655
301.9144
301.8742
301.8743
301.8896
301.8892
301.8807
301.8568
301.8567
301.8648
301.8572
301.873
301.8644
301.8723
301.8405
301.8487
301.8648
301.857
301.8642
301.8797
301.8639
301.8636
301.8551
301.8635
301.8876
301.8871
301.879
301.8793
301.9036
301.8631
301.871
301.8394
301.8875
301.8716
301.8714
301.8712
301.8632
301.8627
301.8625
301.8225
301.854
301.838
301.8222
301.8302
301.8386
301.8384
301.846
301.7823
301.7345
301.6875
301.7113
301.7269
301.7356
301.7995
301.8075
301.8073
301.7353
301.6552
301.5994
301.5514
301.5511
301.5431
301.5351
301.575
301.6146
301.5743
301.5903
301.6144
301.5982
301.606
301.6936
301.8216
301.8697
301.8858
301.8937
301.8782
301.8617
301.8536
301.8373
301.8532
301.861
301.885
301.909
301.8696
301.8775
301.8775
301.8531
301.8851
301.8615
301.8536
301.8371
301.8374
301.846
301.8378
301.8304
301.807
301.8064
301.791
301.7747
301.8139
301.83
301.8371
301.861
301.845
301.8934
301.9252
301.9093
301.894
301.918
301.91
301.918
301.9012
301.8691
301.8295
301.8298
301.8217
301.7899
301.7342
301.7023
301.7583
301.7738
301.79
301.7342
301.7739
301.8058
301.8542
301.894
301.8303
301.7985
301.8148
301.815
301.8311
301.8391
301.9032
301.8793
301.8871
301.863
301.8069
301.8066
301.7513
301.7676
301.7517
301.7278
301.7594
301.7912
301.7838
301.784
301.7597
301.7516
301.7762
301.8088
301.9131
301.9705
302.0103
302.0274
302.0428
302.0339
302.0333
302.0333
302.0331
302.0409
302.0956
302.1188
302.1104
302.1266
302.1505
302.0948
302.0705
302.0304
301.9994
302.0237
302.0162
302.0399
302.0795
302.0561
302.0476
302.0395
302.1114
302.1505
302.0784
302.0382
302.0538
302.1021
302.1422
302.1424
302.1906
302.1989
302.2545
302.2543
302.2622
302.2699
302.2538
302.2774
302.2216
302.2143
302.1974
302.1586
302.1666
302.1838
302.1603
302.1685
302.1683
302.136
302.1447
302.1605
302.1447
302.2333
302.1931
302.1609
302.1852
302.1296
302.1049
302.0894
302.1131
302.1118
302.1442
302.225
302.2958
302.2644
302.1277
302.0551
301.9356
301.8806
301.8564
301.8402
301.824
301.8801
301.8483
301.8959
301.9279
301.9198
301.9191
301.895
301.919
301.9034
301.9193
301.8788
301.895
301.9277
301.9034
301.9116
301.8872
301.8953
301.9512
302.0149
301.9995
302.0073
301.9906
301.9501
301.9425
301.9589
301.935
301.895
301.8642
301.8564
301.8492
301.8418
301.858
301.834
301.8737
301.8581
301.8741
301.8911
301.9082
301.9323
301.9162
301.9319
301.9635
301.9627
301.8823
301.8755
301.924
301.8699
301.8137
301.8132
301.8048
301.8683
301.7726
301.7263
301.7504
301.7584
301.813
301.8211
301.7892
301.7586
301.7915
301.8875
301.8399
301.8405
301.8799
301.856
301.8479
301.8073
301.8232
301.9499
301.9497
301.8709
301.8305
301.9027
302.0219
302.0145
301.9512
301.8786
301.7993
301.7599
301.7907
301.7816
301.8534
301.8926
301.8678
301.9003
301.9478
301.9239
301.9072
301.8749
301.8669
301.8583
301.8607
301.8443
301.924
301.9078
301.9393
301.9388
301.9388
301.9476
302.0202
301.9969
301.8375
301.8621
301.9586
301.9909
302.0136
301.9891
302.0287
302.028
302.0114
302.0034
302.0034
301.9713
301.8759
301.8364
301.8916
301.9467
301.9227
301.9062
301.9149
301.9307
301.9068
301.9072
301.9066
301.9628
301.9872
301.8269
301.8022
301.7303
301.6816
301.6975
301.7062
301.7073
301.754
301.754
301.7625
301.7546
301.7464
301.7306
301.7385
301.6982
301.6982
301.7545
301.762
301.7937
301.7703
301.7701
301.7227
301.7466
301.7703
301.8024
301.8749
301.8828
301.8744
301.8979
301.9057
301.8507
301.7796
301.7872
301.8036
301.7807
301.7971
301.7814
301.7332
301.749
301.7645
301.7309
301.7316
301.7556
301.7318
301.77
301.7216
301.7322
301.6788
301.7263
301.5991
301.5738
301.5576
301.5649
301.6041
301.549
301.565
301.5565
301.5327
301.5565
301.5401
301.532
301.5395
301.5637
301.5399
301.548
301.563
301.539
301.515
301.5387
301.5471
301.5471
301.5632
301.5315
301.539
301.5229
301.5476
301.5395
301.5473
301.5237
301.5149
301.5625
301.5225
301.5382
301.5459
301.5534
301.5291
301.5286
301.5764
301.6244
301.6725
301.7123
301.7197
301.6713
301.6156
301.6876
301.7271
301.7431
301.791
301.7276
301.6799
301.6959
301.6406
301.5845
301.5691
301.5613
301.5689
301.5533
301.5455
301.5531
301.5693
301.6175
301.6332
301.6493
301.6494
301.6734
301.6977
301.6895
301.6888
301.6486
301.5767
301.5686
301.6007
301.5765
301.5521
301.5359
301.5598
301.5842
301.6326
301.6637
301.6478
301.68
301.6879
301.6884
301.6562
301.6402
301.6161
301.6171
301.6248
301.7047
301.7603
301.7603
301.7609
301.7608
301.7447
301.7603
301.7202
301.7278
301.7362
301.7358
301.7519
301.7838
301.7754
301.7916
301.7831
301.7671
301.7673
301.7513
301.7433
301.7597
301.7511
301.7831
301.7589
301.7589
301.751
301.7913
301.775
301.8075
301.7917
301.8073
301.8069
301.8388
301.8797
301.8402
301.8714
301.8308
301.8141
301.7992
301.776
301.7919
301.7919
301.7919
301.799
301.7985
301.8299
301.8142
301.8466
301.8471
301.8239
301.8319
301.8314
301.8158
301.8557
301.8714
301.8306
301.8221
301.8699
301.8535
301.8691
301.8528
301.8848
301.9249
301.9251
301.925
301.9649
301.9413
301.9254
301.91
301.918
301.8944
301.926
301.9099
301.8699
301.9103
301.8703
301.9021
301.9178
301.894
301.9181
301.878
301.8861
301.8699
301.8456
301.8777
301.8619
301.8453
301.8373
301.8132
301.8694
301.8366
301.8445
301.8601
301.8438
301.852
301.8122
301.8202
301.836
301.8278
301.8519
301.828
301.8441
301.8603
301.8365
301.8768
301.8367
301.8363
301.8287
301.789
301.797
301.7732
301.8048
301.8374
301.8611
301.8528
301.8687
301.8851
301.8694
301.87
301.8144
301.7512
301.7432
301.696
301.6799
301.7275
301.6959
301.6645
301.6643
301.6736
301.6899
301.6829
301.6841
301.6766
301.6366
301.6211
301.6917
301.748
301.7561
301.7404
301.7233
301.747
301.7876
301.7626
301.755
301.7701
301.7449
301.7445
301.7364
301.7602
301.7688
301.7774
301.8251
301.7853
301.7847
301.8001
301.7838
301.7834
301.7913
301.7914
301.7593
301.7279
301.7037
301.6718
301.6878
301.6797
301.6718
301.6719
301.6721
301.688
301.7045
301.7047
301.7134
301.7619
301.7771
301.8023
301.8044
301.7862
301.7783
301.7627
301.7466
301.7485
301.7565
301.7237
301.7152
301.7071
301.7148
301.7301
301.7136
301.7307
301.7159
301.7472
301.6986
301.6905
301.7381
301.7384
301.7468
301.7307
301.7227
301.7631
301.7401
301.6927
301.7394
301.763
301.7461
301.7442
301.7455
301.7529
301.7374
301.6811
301.7053
301.7218
301.7057
301.7133
301.7215
301.7466
301.7072
301.6766
301.6772
301.6863
301.6788
301.6793
301.6796
301.6713
301.6309
301.6308
301.6389
301.6548
301.7343
301.7582
301.7263
301.7659
301.7424
301.7101
301.7107
301.7182
301.7498
301.726
301.7413
301.6935
301.6699
301.678
301.6708
301.679
301.7035
301.7184
301.7258
301.6859
301.6714
301.6641
301.6085
301.6482
301.6008
301.6182
301.642
301.634
301.6341
301.5937
301.6489
301.6324
301.6482
301.6237
301.5928
301.5851
301.5774
301.585
301.5852
301.5854
301.6089
301.585
301.5936
301.6013
301.6012
301.6013
301.5861
301.6093
301.5932
301.6567
301.7127
301.6814
301.7054
301.7136
301.6889
301.6093
301.6252
301.6259
301.6572
301.7366
301.7367
301.6575
301.5937
301.6093
301.5932
301.6173
301.5695
301.5619
301.5698
301.578
301.5862
301.578
301.5778
301.5857
301.5934
301.5852
301.5934
301.6334
301.6812
301.6884
301.6954
301.7191
301.7025
301.7102
301.7102
301.703
301.6639
301.6242
301.6155
301.5913
301.5909
301.567
301.5989
301.5752
301.5753
301.5592
301.5682
301.584
301.6
301.6244
301.6241
301.6719
301.6802
301.6563
301.6328
301.6646
301.8167
301.7941
301.8259
301.8573
301.8665
301.866
301.8569
301.8734
301.8983
301.9215
301.9376
301.9054
301.9131
301.8722
301.8811
301.8105
301.744
301.7687
301.8071
301.7974
301.7972
301.8288
301.7972
301.7807
301.6856
301.6855
301.6859
301.6852
301.7406
301.8539
301.8699
301.8309
301.8797
301.8483
301.8405
301.872
301.8402
301.8549
301.8716
301.897
301.905
301.9203
301.9185
301.9171
301.9489
301.9239
301.8591
301.8925
301.8846
301.8843
301.9397
301.9313
301.9787
301.9947
302.0585
301.9377
301.9059
301.8733
301.8576
301.834
301.8515
301.9146
301.9222
301.9142
301.9544
301.9388
301.9309
301.978
301.9857
301.9448
301.9765
301.9527
301.9208
301.8979
301.8735
301.8895
301.8657
301.8582
301.834
301.8336
301.8332
301.8735
301.9059
302.002
302.0507
302.0346
302.0829
302.1073
302.0913
302.1154
302.0744
302.0665
302.0584
302.042
301.9855
301.9457
301.9377
301.938
301.9388
301.9562
301.9637
301.9716
301.9713
301.9798
301.9709
301.9391
301.9311
301.8981
301.8682
301.7886
301.8361
301.8364
301.8123
301.8285
301.8286
301.7892
301.7977
301.7977
301.8616
301.8294
301.7813
301.7411
301.7642
301.8047
301.7808
301.7727
301.8124
301.7722
301.7963
301.7959
301.8353
301.8754
301.8998
301.8996
301.9392
301.9068
301.8833
301.8752
301.9315
302.0606
301.9901
301.9272
301.9188
301.8629
301.8774
301.8749
301.8275
301.7798
301.7496
301.7656
301.7821
301.7666
301.7366
301.7676
301.7343
301.6867
301.7358
301.7918
301.8401
301.8177
301.8401
301.8322
301.8083
301.7508
301.7665
301.7899
301.7826
301.8084
301.7385
301.7449
301.7602
301.8009
301.8242
301.7861
301.8089
301.8405
301.8163
301.7765
301.7922
301.8151
301.7997
301.8158
301.8317
301.8541
301.8382
301.8792
301.802
301.7472
301.7938
301.7951
301.7566
301.7877
301.8026
301.6909
301.6445
301.606
301.5581
301.5661
301.5996
301.6237
301.6311
301.7174
301.891
301.8984
301.9294
301.9368
301.9366
301.8891
301.8731
301.9044
301.9607
301.9357
301.9356
301.9761
302.0553
302.0879
302.0574
302.0255
302.0818
302.075
302.0908
302.0746
302.0654
302.0735
302.0649
302.0716
302.0473
302.0711
302.0627
302.0547
302.0386
302.0383
301.9821
301.9742
301.9671
301.984
301.9925
301.9936
301.9216
301.9373
301.9283
301.9352
301.9589
301.9987
302.0536
302.085
302.0863
302.0541
302.0301
302.0371
302.0121
302.0432
302.0674
302.0583
302.0501
302.0348
302.075
302.0509
302.0661
302.043
302.0268
302.0592
302.1228
302.0912
302.0904
302.0826
302.0431
302.0912
302.1231
302.1163
302.1075
302.0844
302.0762
302.021
302.0693
302.0453
302.0604
302.0449
301.9738
301.9154
301.8997
301.8916
301.9228
301.9772
301.9848
302.0413
302.0428
302.0518
302.084
302.0841
302.0524
302.0289
302.0207
302.0461
302.0371
302.0522
302.076
302.0837
302.0765
302.084
302.1238
302.124
302.1313
302.0985
302.0587
302.0258
302.0569
302.1378
302.1306
302.1153
302.1169
302.1003
302.1003
302.1387
302.1466
302.123
302.0291
302.0045
302.1024
302.1114
302.1124
302.1368
302.1358
302.1111
302.0794
302.0638
302.0551
301.9918
301.8259
301.7683
301.8156
301.7748
301.6891
301.674
301.632
301.6151
301.6302
301.6154
301.626
301.6171
301.6878
301.6872
301.6868
301.6544
301.6952
301.7287
301.7114
301.6711
301.663
301.6623
301.6773
301.6461
301.6529
301.6364
301.6284
301.6199
301.6349
301.6425
301.6989
301.6906
301.73
301.7056
301.729
301.7133
301.7542
301.795
301.7794
301.7879
301.7889
301.7648
301.8047
301.7645
301.7489
301.7576
301.756
301.7635
301.7711
301.7876
301.7463
301.7388
301.6994
301.6757
301.7072
301.7235
301.7472
301.7551
301.7552
301.7627
301.7866
301.7786
301.777
301.7852
301.7938
301.777
301.8171
301.7773
301.7699
301.7692
301.7699
301.762
301.7462
301.7538
301.769
301.7451
301.753
301.7451
301.7536
301.7853
301.7859
301.7856
301.7291
301.7362
301.7531
301.7618
301.7535
301.7294
301.7474
301.7166
301.7256
301.766
301.7993
301.7914
301.7913
301.7751
301.8229
301.8225
301.815
301.7835
301.7986
301.8866
301.9025
301.8941
301.878
301.8854
301.8932
301.8542
301.8781
301.8861
301.7662
301.7349
301.6952
301.7421
301.7814
301.7563
301.7658
301.7428
301.7585
301.7977
301.8212
301.8608
301.8299
301.8542
301.8224
301.7899
301.7955
301.8037
301.7627
301.7955
301.8196
301.8594
301.851
301.8593
301.8511
301.8585
301.8507
301.8754
301.8748
301.8353
301.8441
301.8354
301.8511
301.835
301.85
301.8421
301.8103
301.818
301.8265
301.8026
301.7953
301.8193
301.8524
301.8531
301.9327
301.9406
301.8843
301.932
301.9887
302.1169
302.1253
302.0936
301.9745
301.9819
302.061
302.0438
301.9465
302.0014
302.0176
301.9463
301.9617
302.0896
302.13
302.106
302.049
301.9692
302.0334
302.0654
302.0886
302.1128
302.1609
302.1835
302.1986
302.2065
302.183
302.1833
302.1355
302.0795
302.0879
302.1517
302.0957
302.1366
302.0168
301.9139
301.8913
301.9137
301.9137
301.9864
302.0096
302.0892
302.073
302.1604
302.1935
302.185
302.1927
302.1609
302.2093
302.2422
302.2744
302.2903
302.2914
302.2677
302.2365
302.276
302.2677
302.3148
302.291
302.282
302.2903
302.3379
302.3378
302.3942
302.3789
302.3077
302.1551
302.0894
302.0905
301.8215
301.7174
301.701
301.7656
301.717
301.6383
301.5824
301.6064
301.5592
301.5987
301.6472
301.7348
301.7022
301.6783
301.7092
301.7733
301.9823
302.1842
302.3822
302.3899
302.4682
302.4933
302.5345
302.4784
302.2221
302.0693
302.0202
301.9091
301.9087
301.94
301.8528
301.7885
301.7566
301.6385
301.5517
301.5125
301.5131
301.5365
301.5125
301.5205
301.5366
301.5217
301.5215
301.5299
301.5536
301.4901
301.5138
301.5136
301.514
301.53
301.5466
301.5069
301.5556
301.5393
301.5072
301.5066
301.5302
301.4903
301.5145
301.5299
301.4987
301.5302
301.5297
301.5137
301.5061
301.5296
301.5144
301.5139
301.498
301.5302
301.4897
301.5616
301.5056
301.5287
301.5207
301.506
301.5219
301.5135
301.5218
301.5379
301.5459
301.5689
301.5445
301.5516
301.5595
301.559
301.5666
301.5427
301.5741
301.5742
301.5742
301.5417
301.5418
301.5737
301.5422
301.5503
301.5662
301.5579
301.582
301.5334
301.549
301.5488
301.5572
301.5571
301.5486
301.5338
301.5814
301.5894
301.6143
301.5273
301.5131
301.5216
301.5289
301.5133
301.505
301.5684
301.5533
301.5538
301.5861
301.5295
301.5385
301.586
301.4989
301.5636
301.5226
301.4773
301.5268
301.5177
301.5027
301.5097
301.5182
301.5097
301.5492
301.5326
301.5314
301.5644
301.4688
301.5416
301.4938
301.4938
301.5097
301.4539
301.5575
301.4689
301.5652
301.485
301.5414
301.5008
301.5334
301.5089
301.5175
301.516
301.5332
301.5645
301.5001
301.5651
301.5002
301.5573
301.4629
301.526
301.5029
301.5177
301.511
301.5014
301.5253
301.5332
301.5107
301.4703
301.4936
301.4378
301.5173
301.493
301.5414
301.4692
301.5334
301.5099
301.5413
301.5487
301.5164
301.508
301.5159
301.5403
301.548
301.4763
301.5315
301.4844
301.5398
301.5084
301.5321
301.5477
301.4843
301.5641
301.5247
301.5877
301.5235
301.564
301.5082
301.5317
301.5222
301.5153
301.5791
301.5154
301.5076
301.5545
301.5154
301.5717
301.4921
301.5074
301.5315
301.54
301.5484
301.5486
301.5006
301.541
301.5479
301.5399
301.4921
301.5162
301.5076
301.5386
301.5385
301.5547
301.5226
301.5228
301.5548
301.5149
301.5548
301.5158
301.5146
301.5479
301.5564
301.5157
301.508
301.5479
301.5156
301.5552
301.5712
301.5323
301.5317
301.5407
301.5727
301.5712
301.5804
301.5795
301.5486
301.573
301.5251
301.5575
301.5795
301.5172
301.5808
301.5882
301.5886
301.5645
301.6033
301.5396
301.5725
301.5798
301.5634
301.5958
301.6194
301.5877
301.6042
301.7472
301.8848
301.9342
301.9017
301.8769
301.8611
301.8859
301.7847
301.69
301.7842
301.8718
301.956
301.9002
301.7336
301.7826
301.791
301.8536
301.8122
301.5892
301.5504
301.5179
301.5818
301.6132
301.6055
301.7252
301.7633
301.7792
301.8189
301.7874
301.8266
301.9196
301.8968
301.9359
301.8488
301.8735
301.8336
301.8181
301.7787
301.7147
301.7463
301.7623
301.7384
301.7135
301.7215
301.7136
301.731
301.7701
301.8427
301.8534
301.8302
301.838
301.9102
301.9326
301.8772
301.8859
301.8387
301.8134
301.8524
301.827
301.8725
301.892
302.0326
301.9542
301.8849
301.95
302.0049
302.0221
301.9914
301.8703
301.9664
301.9628
302.0617
302.1038
301.9854
301.8154
301.8217
301.7899
301.7512
301.726
301.8374
301.7521
301.5289
301.5833
301.5101
301.4947
301.4456
301.4208
301.4526
301.4536
301.404
301.3727
301.4923
301.5702
301.5936
301.5738
301.6938
301.5357
301.4729
301.4971
301.5516
301.5057
301.5284
301.5362
301.5351
301.5905
301.4716
301.6068
301.5351
301.5025
301.5814
301.5102
301.4861
301.5103
301.5114
301.48
301.5191
301.5433
301.5766
301.4487
301.464
301.5215
301.5215
301.4646
301.5126
301.545
301.4331
301.5139
301.5207
301.5204
301.5913
301.5135
301.5114
301.5917
301.4964
301.48
301.5352
301.5118
301.5027
301.5287
301.4972
301.4871
301.5272
301.5429
301.5036
301.4804
301.5602
301.5048
301.4951
301.5221
301.4888
301.5201
301.5278
301.5279
301.5039
301.4236
301.567
301.4559
301.4883
301.4021
301.5281
301.5536
301.5133
301.4887
301.5287
301.4804
301.5122
301.5359
301.5043
301.4571
301.4822
301.5128
301.4733
301.5198
301.5208
301.4802
301.5514
301.4487
301.4952
301.5112
301.4872
301.5351
301.5016
301.6292
301.5172
301.5656
301.4857
301.5107
301.4949
301.5188
301.4704
301.5186
301.4382
301.5425
301.4389
301.5193
301.5214
301.4487
301.5218
301.5069
301.4583
301.475
301.4744
301.4888
301.5213
301.5558
301.6115
301.5722
301.6033
301.6505
301.6368
301.5081
301.4759
301.4523
301.4509
301.4742
301.5077
301.508
301.4272
301.5138
301.5858
301.5626
301.6868
301.8297
301.7675
301.4807
301.5209
301.4976
301.4572
301.4889
301.5052
301.3944
301.4652
301.45
301.5213
301.4331
301.4805
301.5211
301.4101
301.4809
301.5059
301.4426
301.4973
301.5379
301.4495
301.4571
301.5059
301.7707
301.8488
301.8414
301.8904
301.8517
301.8492
301.8817
301.9046
301.6799
301.7591
301.6064
301.6306
301.5503
301.558
301.7014
301.8993
301.9685
301.9119
301.8462
301.7972
301.9414
301.8633
301.8797
301.8893
301.8228
301.9283
301.8798
301.7995
301.5627
301.554
301.5308
301.531
301.531
301.4523
301.5472
301.4985
301.5234
301.5393
301.4989
301.5387
301.5306
301.5058
301.5144
301.4902
301.4668
301.5304
301.5224
301.515
301.5232
301.5067
301.4829
301.5552
301.5229
301.516
301.5477
301.5398
301.5321
301.5717
301.5314
301.5477
301.5312
301.54
301.5474
301.5315
301.5551
301.5876
301.532
301.5167
301.5171
301.5323
301.5163
301.5395
301.5321
301.4922
301.5323
301.5164
301.5403
301.556
301.524
301.5239
301.5163
301.5318
301.4688
301.5164
301.5169
301.5164
301.5014
301.5089
301.485
301.517
301.4931
301.5332
301.4851
301.509
301.4925
301.5087
301.5081
301.5401
301.5479
301.5245
301.5093
301.5406
301.5642
301.509
301.5486
301.5086
301.5721
301.5398
301.54
301.5556
301.5314
301.5236
301.5313
301.539
301.5548
301.5304
301.5465
301.5229
301.531
301.515
301.5468
301.5386
301.5067
301.5067
301.5387
301.4991
301.515
301.5069
301.5149
301.5386
301.5067
301.5309
301.515
301.5306
301.523
301.4826
301.5302
301.5383
301.5063
301.5142
301.5306
301.5221
301.4985
301.5067
301.5148
301.5222
301.5221
301.522
301.5222
301.4911
301.5308
301.4909
301.4982
301.5061
301.498
301.5056
301.5057
301.5133
301.5141
301.5059
301.5136
301.5459
301.4897
301.4894
301.5213
301.5214
301.5052
301.5129
301.5217
301.5055
301.5137
301.5218
301.5137
301.5145
301.4822
301.5138
301.5217
301.5057
301.5138
301.5138
301.5141
301.5219
301.4981
301.5054
301.506
301.514
301.4974
301.5057
301.5302
301.5141
301.5139
301.5061
301.5457
301.5061
301.4822
301.5217
301.5056
301.5057
301.505
301.5129
301.5126
301.4887
301.4885
301.4884
301.5043
301.5116
301.5115
301.5042
301.5284
301.5121
301.504
301.5115
301.519
301.4868
301.4868
301.5189
301.5277
301.5115
301.5032
301.4955
301.5196
301.4951
301.4792
301.4951
301.5435
301.5039
301.5204
301.4972
301.5207
301.5131
301.5132
301.522
301.53
301.5302
301.5213
301.5215
301.5377
301.4976
301.5294
301.5215
301.5287
301.5365
301.5128
301.5052
301.5369
301.5048
301.5204
301.5207
301.5209
301.5443
301.529
301.5131
301.5209
301.5207
301.5362
301.5118
301.5357
301.5273
301.5196
301.5274
301.5031
301.5108
301.5032
301.5193
301.5352
301.5035
301.5515
301.5274
301.4877
301.5199
301.5515
301.5271
301.4955
301.5195
301.5194
301.4951
301.5114
301.5349
301.5187
301.5274
301.5268
301.5273
301.527
301.5109
301.5427
301.5111
301.5589
301.5203
301.5432
301.5509
301.5348
301.5587
301.5506
301.5744
301.5342
301.5504
301.559
301.5279
301.5281
301.5445
301.5528
301.5363
301.5199
301.5442
301.52
301.5517
301.5435
301.551
301.5361
301.5353
301.5508
301.5354
301.5435
301.5437
301.5441
301.5598
301.5593
301.5363
301.5521
301.5435
301.527
301.5432
301.5354
301.5592
301.5511
301.5428
301.5672
301.5594
301.5681
301.5374
301.5616
301.5697
301.6095
301.608
301.6247
301.5851
301.5867
301.5938
301.5553
301.5475
301.5069
301.5306
301.4837
301.523
301.523
301.5647
301.5315
301.5321
301.5403
301.5156
301.4915
301.4915
301.5395
301.4837
301.5087
301.5634
301.4919
301.4915
301.4913
301.5238
301.5236
301.4841
301.483
301.4902
301.4984
301.5065
301.5063
301.5132
301.4737
301.5454
301.5852
301.4976
301.6006
301.5786
301.5928
301.6262
301.5769
301.5537
301.6021
301.5702
301.5462
301.5538
301.5535
301.5226
301.57
301.6102
301.5389
301.6108
301.6105
301.5876
301.5709
301.5555
301.6191
301.5396
301.5799
301.6112
301.5717
301.5641
301.5155
301.5719
301.5797
301.5474
301.5468
301.6026
301.523
301.5157
301.5233
301.5309
301.5477
301.5159
301.5482
301.5796
301.6029
301.5556
301.5403
301.5554
301.6114
301.5865
301.5869
301.6353
301.6106
301.5951
301.6104
301.5943
301.6024
301.6499
301.5719
301.5883
301.6041
301.5954
301.6184
301.6114
301.6279
301.5719
301.5634
301.5952
301.5784
301.5548
301.6182
301.5379
301.563
301.5704
301.578
301.5626
301.6264
301.5543
301.562
301.546
301.5938
301.5456
301.5299
301.5624
301.5941
301.5541
301.5697
301.586
301.5535
301.5776
301.6253
301.6012
301.5696
301.5694
301.553
301.5922
301.5683
301.5839
301.5996
301.575
301.5838
301.6233
301.6311
301.631
301.6393
301.6395
301.6226
301.5991
301.5594
301.5201
301.5604
301.529
301.5598
301.6081
301.5923
301.5682
301.5917
301.6237
301.6318
301.6641
301.6474
301.6393
301.6708
301.6393
301.6067
301.567
301.6146
301.6312
301.6634
301.6794
301.6636
301.6635
301.7113
301.6715
301.6557
301.6631
301.5676
301.6072
301.5914
301.6306
301.6626
301.5911
301.615
301.5903
301.5922
301.6085
301.6315
301.6082
301.5843
301.6156
301.6237
301.6549
301.5996
301.6236
301.5996
301.6078
301.5845
301.6406
301.617
301.6171
301.5687
301.5999
301.6003
301.6319
301.6472
301.6232
301.615
301.6395
301.6236
301.6313
301.6309
301.6465
301.6387
301.622
301.6059
301.6148
301.67
301.6389
301.6381
301.6784
301.6795
301.6398
301.6635
301.6718
301.7111
301.7024
301.6395
301.6643
301.6806
301.6636
301.68
301.6708
301.7036
301.6484
301.6876
301.6555
301.6711
301.6395
301.7114
301.6797
301.6795
301.6717
301.6797
301.664
301.6633
301.6633
301.6163
301.648
301.6884
301.6561
301.6478
301.6799
301.6958
301.6719
301.7036
301.6721
301.6331
301.7296
301.6728
301.6641
301.6954
301.6642
301.6807
301.68
301.6714
301.6636
301.6799
301.6814
301.6973
301.6961
301.6721
301.7206
301.7287
301.6723
301.6721
301.6882
301.6956
301.679
301.6709
301.6865
301.703
301.6865
301.6869
301.6717
301.6563
301.6569
301.6724
301.6332
301.6562
301.6643
301.664
301.6796
301.656
301.6878
301.6478
301.6964
301.7357
301.7275
301.7429
301.7511
301.7108
301.7505
301.7191
301.6948
301.7271
301.7428
301.6945
301.6947
301.7122
301.7356
301.7275
301.7031
301.7503
301.7354
301.7447
301.7368
301.7365
301.7521
301.7762
301.7525
301.7214
301.7624
301.7937
301.7134
301.6975
301.754
301.7542
301.7231
301.7466
301.7534
301.7144
301.7935
301.754
301.7384
301.7139
301.7622
301.7534
301.721
301.7279
301.7523
301.7364
301.7119
301.7449
301.7528
301.7284
301.7273
301.7426
301.7751
301.7668
301.7506
301.7025
301.7573
301.7969
301.7407
301.7641
301.7555
301.7559
301.7317
301.7079
301.6998
301.7166
301.6933
301.7011
301.6541
301.6867
301.7347
301.7593
301.712
301.7595
301.7108
301.7421
301.7972
301.7489
301.733
301.7161
301.7476
301.7164
301.7083
301.7242
301.7156
301.7238
301.7718
301.757
301.7644
301.7641
301.7233
301.7483
301.7491
301.7815
301.7578
301.7342
301.7578
301.7576
301.7502
301.751
301.7744
301.7665
301.7498
301.7976
301.7494
301.7651
301.7417
301.7518
301.7531
301.7127
301.7215
301.7529
301.7538
301.762
301.7538
301.7533
301.7849
301.7773
301.7853
301.7455
301.7938
301.7521
301.744
301.7828
301.7675
301.7677
301.7514
301.7515
301.7278
301.769
301.7605
301.7597
301.7912
301.7906
301.7586
301.7835
301.7524
301.7679
301.7675
301.7525
301.722
301.6992
301.7226
301.7061
301.707
301.7229
301.6679
301.6429
301.7075
301.7216
301.6904
301.7132
301.7368
301.658
301.7298
301.6748
301.6596
301.7303
301.6822
301.6977
301.7062
301.6733
301.7055
301.6969
301.6803
301.7026
301.7111
301.7275
301.6482
301.7199
301.6878
301.6872
301.6714
301.6786
301.6876
301.6404
301.6315
301.6965
301.688
301.6646
301.6641
301.696
301.6482
301.6497
301.7043
301.6487
301.6172
301.6579
301.6649
301.6176
301.6332
301.5697
301.6091
301.6418
301.6575
301.6019
301.6102
301.6102
301.6896
301.6023
301.6591
301.6579
301.5626
301.6187
301.667
301.7478
301.7411
301.7909
301.7907
301.8136
301.7983
301.7677
301.6855
301.734
301.7083
301.7733
301.7418
301.8531
301.7969
301.7722
301.8034
301.795
301.7786
301.7451
301.7466
301.7949
301.7401
301.8123
301.7565
301.7965
301.788
301.747
301.7377
301.7455
301.7678
301.7605
301.7442
301.7205
301.7037
301.6802
301.7132
301.7539
301.691
301.691
301.7536
301.6908
301.6902
301.6577
301.6658
301.6569
301.7201
301.6322
301.727
301.7436
301.7036
301.6951
301.6636
301.6713
301.6788
301.6795
301.6315
301.7034
301.6549
301.6387
301.6391
301.6545
301.6706
301.653
301.7648
301.7796
301.8275
301.8195
301.827
301.8177
301.8259
301.8184
301.8106
301.7876
301.7627
301.787
301.818
301.8564
301.7995
301.8173
301.8353
301.8207
301.8297
301.8755
301.8285
301.7983
301.8286
301.8441
301.827
301.8015
301.8026
301.7879
301.781
301.8033
301.7631
301.7718
301.8591
301.7959
301.8036
301.78
301.7715
301.787
301.7629
301.7795
301.7628
301.7395
301.7628
301.7389
301.6826
301.6989
301.6995
301.6757
301.6599
301.7155
301.6677
301.6837
301.6752
301.6754
301.74
301.7566
301.7089
301.7168
301.6935
301.7169
301.6928
301.7182
301.7421
301.7258
301.7095
301.6859
301.71
301.7663
301.7091
301.733
301.7421
301.7263
301.7257
301.7263
301.7495
301.7425
301.814
301.7495
301.7263
301.7495
301.7656
301.7747
301.7261
301.7493
301.7345
301.8223
301.7521
301.7929
301.7456
301.8181
301.8008
301.7461
301.7859
301.7464
301.8027
301.7322
301.7938
301.7766
301.7763
301.7292
301.7303
301.7621
301.7299
301.7631
301.7622
301.7298
301.7453
301.7688
301.7842
301.7697
301.7206
301.7618
301.7628
301.7307
301.7642
301.7487
301.7561
301.7498
301.7561
301.7255
301.7337
301.7349
301.7255
301.7418
301.7597
301.7277
301.7041
301.7192
301.7185
301.768
301.7529
301.799
301.7589
301.7184
301.7415
301.7263
301.7166
301.7669
301.7594
301.7514
301.7436
301.7981
301.8315
301.768
301.7599
301.7922
301.7271
301.8217
301.8124
301.811
301.8587
301.7637
301.8279
301.7942
301.8274
301.8358
301.8206
301.7405
301.8294
301.7741
301.7501
301.7667
301.7332
301.8364
301.7804
301.8277
301.8345
301.8018
301.7853
301.769
301.8084
301.7938
301.7612
301.7528
301.7375
301.7697
301.7778
301.7705
301.8017
301.8092
301.809
301.8323
301.8007
301.8402
301.8488
301.7686
301.8089
301.8329
301.7842
301.7923
301.7685
301.7675
301.791
301.7595
301.7525
301.7845
301.7766
301.784
301.7597
301.7672
301.7677
301.768
301.801
301.8086
301.7777
301.7457
301.7535
301.7537
301.7694
301.737
301.7212
301.7374
301.7384
301.7226
301.7319
301.707
301.697
301.7381
301.6897
301.7146
301.7306
301.731
301.7476
301.6994
301.7227
301.7079
301.7074
301.6757
301.7075
301.7151
301.7392
301.7224
301.6664
301.6979
301.6656
301.6893
301.6736
301.6893
301.714
301.7152
301.7147
301.7309
301.7387
301.7314
301.7244
301.7714
301.7384
301.7697
301.7775
301.7769
301.7849
301.7448
301.7599
301.7044
301.7277
301.6719
301.6875
301.6724
301.6641
301.6876
301.6958
301.6873
301.6882
301.6559
301.6731
301.6888
301.6734
301.6888
301.6887
301.6886
301.6965
301.6728
301.6328
301.6648
301.7291
301.6808
301.6489
301.6563
301.6805
301.6639
301.6887
301.6727
301.6648
301.6808
301.7049
301.6719
301.6643
301.6719
301.695
301.6858
301.6776
301.6936
301.6778
301.6852
301.6923
301.6833
301.6992
301.707
301.7072
301.6823
301.6992
301.7075
301.7163
301.7091
301.6925
301.7239
301.7244
301.7247
301.7172
301.7016
301.7329
301.7166
301.7083
301.6607
301.6759
301.707
301.6508
301.6591
301.6831
301.6834
301.6755
301.692
301.6842
301.7007
301.7171
301.7097
301.6624
301.6613
301.703
301.6471
301.6466
301.6544
301.6622
301.6457
301.6466
301.6385
301.6553
301.6404
301.64
301.6482
301.6478
301.6475
301.6389
301.6529
301.6455
301.6539
301.6379
301.6389
301.6387
301.6389
301.647
301.6555
301.6308
301.6312
301.6556
301.6394
301.6402
301.6319
301.6471
301.6546
301.67
301.6535
301.669
301.6616
301.6541
301.6546
301.6886
301.7138
301.7068
301.6838
301.6829
301.6594
301.6516
301.6436
301.6519
301.6586
301.6506
301.6109
301.6348
301.6262
301.6342
301.6256
301.6255
301.6575
301.6795
301.7102
301.7083
301.6986
301.6902
301.6827
301.698
301.6736
301.6818
301.6573
301.6813
301.6741
301.674
301.6812
301.6491
301.6886
301.6725
301.6892
301.705
301.6973
301.681
301.6813
301.7144
301.7077
301.6989
301.6837
301.7079
301.7168
301.7167
301.6928
301.7086
301.6916
301.6834
301.6829
301.7072
301.7149
301.6909
301.6994
301.7072
301.6984
301.7375
301.6903
301.6978
301.6579
301.6816
301.6979
301.6979
301.6823
301.6985
301.7068
301.7153
301.6905
301.7062
301.7219
301.7297
301.7054
301.7135
301.7219
301.69
301.7144
301.7461
301.7384
301.7621
301.7466
301.77
301.7618
301.7461
301.7466
301.763
301.7301
301.7466
301.7303
301.7544
301.7625
301.7378
301.7295
301.7061
301.762
301.73
301.7379
301.7375
301.7218
301.7216
301.6901
301.7459
301.7056
301.7213
301.7218
301.73
301.7379
301.7302
301.7057
301.7295
301.7292
301.7294
301.7221
301.7146
301.6909
301.6986
301.6902
301.7151
301.7152
301.731
301.7231
301.7143
301.6902
301.705
301.6815
301.6972
301.6971
301.7132
301.705
301.7132
301.7213
301.7215
301.7059
301.7133
301.6979
301.7222
301.7146
301.7143
301.7219
301.6899
301.69
301.6977
301.6814
301.6656
301.6901
301.6754
301.701
301.7002
301.7174
301.7505
301.7682
301.7605
301.7109
301.7429
301.7193
301.7909
301.7904
301.7899
301.799
301.7909
301.7903
301.7902
301.7896
301.8051
301.7813
301.7813
301.7798
301.7635
301.7722
301.74
301.7957
301.7707
301.779
301.7057
301.6734
301.6806
301.6971
301.6813
301.6811
301.6978
301.714
301.7219
301.7213
301.7302
301.7135
301.7132
301.7292
301.7141
301.7462
301.706
301.7376
301.7294
301.713
301.6971
301.6649
301.6884
301.6646
301.6804
301.6798
301.6638
301.6715
301.6639
301.6723
301.6808
301.7203
301.7197
301.744
301.7199
301.7523
301.7439
301.7453
301.7457
301.7216
301.6892
301.6974
301.6738
301.6586
301.6106
301.5944
301.6498
301.6335
301.6501
301.6419
301.6577
301.6334
301.6494
301.617
301.6489
301.6169
301.6168
301.6089
301.6489
301.6252
301.6331
301.6729
301.6567
301.64
301.6398
301.6239
301.6239
301.6486
301.6406
301.6725
301.7366
301.7611
301.7534
301.7612
301.7608
301.7768
301.7688
301.7287
301.777
301.7369
301.7451
301.7292
301.7129
301.7605
301.7607
301.7683
301.7838
301.7763
301.8003
301.7841
301.8156
301.8391
301.7917
301.8154
301.7919
301.7767
301.7845
301.7611
301.7449
301.7539
301.7621
301.7233
301.7068
301.7379
301.7213
301.7694
301.777
301.7773
301.7697
301.7292
301.6971
301.6651
301.6647
301.7042
301.6884
301.6728
301.657
301.6651
301.6567
301.6491
301.6971
301.7534
301.8188
301.7955
301.8033
301.8198
301.8757
301.9149
301.9385
301.9632
301.9153
301.9167
301.949
301.9573
301.9336
301.9282
301.9211
302.0078
302.008
302.0076
302.0155
301.927
301.9269
301.9097
301.9417
301.8394
301.9184
301.9511
301.9736
301.9591
301.9424
301.933
301.9559
301.9404
301.9252
301.949
301.9087
301.8928
301.8766
301.8365
301.8367
301.8525
301.8438
301.8517
301.8919
301.8927
301.8369
301.861
301.8127
301.8041
301.8204
301.8124
301.8279
301.8196
301.8674
301.8991
301.9152
301.9152
301.9315
301.891
301.8589
301.8118
301.859
301.8829
301.8978
301.8893
301.8972
301.9129
301.9051
301.914
301.8974
301.905
301.9214
301.8974
301.9129
301.9131
301.8895
301.8342
301.8029
301.8191
301.787
301.7549
301.7078
301.6765
301.7003
301.7089
301.7094
301.7098
301.7097
301.7029
301.7505
301.7349
301.7906
301.7909
301.8141
301.8147
301.8146
301.8467
301.8701
301.9341
301.9099
301.8624
301.9263
301.8951
301.8629
301.8555
301.8788
301.8464
301.8303
301.838
301.8061
301.7898
301.8221
301.8145
301.7748
301.7343
301.7258
301.7662
301.8301
301.8138
301.8456
301.861
301.8608
301.8289
301.8532
301.8615
301.8456
301.8631
301.8783
301.9025
301.8141
301.8047
301.7584
301.648
301.6563
301.656
301.6641
301.6791
301.6555
301.6319
301.7123
301.7519
301.7514
301.7834
301.7591
301.7592
301.7188
301.6553
301.6799
301.696
301.6972
301.6656
301.6649
301.656
301.6491
301.6804
301.6806
301.689
301.6882
301.7197
301.7033
301.7357
301.7434
301.7281
301.705
301.7044
301.7125
301.6884
301.7195
301.7586
301.8302
301.8064
301.8066
301.7749
301.6956
301.6553
301.6478
301.6713
301.6633
301.6397
301.5913
301.6077
301.6156
301.6871
301.6873
301.6711
301.6387
301.6144
301.6222
301.5747
301.6065
301.678
301.6939
301.7017
301.7253
301.7417
301.8393
301.831
301.8232
301.8222
301.8056
301.7824
301.7578
301.7651
301.7805
301.7637
301.7713
301.7868
301.8101
301.8254
301.7932
301.7449
301.7215
301.705
301.7055
301.7213
301.753
301.7209
301.7207
301.7607
301.7606
301.7687
301.7444
301.7041
301.7363
301.7294
301.7544
301.7311
301.7066
301.7624
301.8029
301.7879
301.8112
301.7561
301.748
301.7315
301.7315
301.7161
301.7397
301.7555
301.7311
301.7078
301.6762
301.6524
301.6604
301.6367
301.6211
301.6607
301.6686
301.6603
301.6443
301.6446
301.6288
301.6049
301.6208
301.6365
301.6448
301.6835
301.6831
301.7148
301.6742
301.6986
301.6984
301.6746
301.6825
301.6503
301.6266
301.6109
301.6665
301.7216
301.7695
301.7775
301.7458
301.6825
301.6825
301.6666
301.6587
301.6345
301.6428
301.6192
301.6351
301.6913
301.8352
301.9228
301.8756
301.8591
301.955
302.0196
302.0511
302.0198
302.045
302.046
302.0457
302.0452
302.0294
302.0291
302.0288
302.028
302.0437
302.0118
302.0274
302.0109
302.0354
302.0346
301.9779
301.9614
301.9529
301.9686
301.9692
301.9612
301.9529
301.9054
301.8654
301.8488
301.8647
301.8489
301.825
301.7769
301.6736
301.6574
301.8089
301.8008
301.7605
301.7279
301.7844
301.8077
301.7283
301.7045
301.7285
301.7522
301.792
301.8398
301.8071
301.8066
301.814
301.8381
301.9258
301.9901
302.0143
302.0626
301.9832
301.9113
301.8795
301.8716
301.8156
301.7914
301.7198
301.6485
301.601
301.6012
301.5932
301.5857
301.5772
301.6336
301.6577
301.7291
301.6653
301.6493
301.689
301.8569
301.96
302.0002
301.9762
301.9041
301.8316
301.8399
301.8559
301.8959
301.944
301.9274
301.9435
301.8883
301.8335
301.6736
301.6335
301.5938
301.6015
301.6494
301.6651
301.6249
301.6653
301.6415
301.6015
301.5782
301.6099
301.6019
301.6025
301.6096
301.6018
301.6099
301.5864
301.6108
301.6027
301.6187
301.6506
301.635
301.683
301.6744
301.6742
301.7059
301.7212
301.7528
301.7366
301.7614
301.7938
301.8018
301.7535
301.7538
301.7222
301.7378
301.7379
301.7532
301.7211
301.713
301.7136
301.7218
301.7298
301.7373
301.705
301.6971
301.7138
301.7055
301.6968
301.721
301.6974
301.7451
301.7451
301.7054
301.7219
301.7379
301.6742
301.6581
301.6743
301.6982
301.7465
301.7866
301.7545
301.7628
301.7868
301.7802
301.8127
301.8293
301.8062
301.8387
301.8627
301.8791
301.9026
301.9186
301.9431
301.9273
301.9598
301.9451
301.913
301.9044
301.9203
301.8809
301.8412
301.8961
301.9264
301.9024
301.9108
301.9178
301.8934
301.9249
301.9254
301.9249
301.9737
301.9817
302.0058
301.9889
302.0451
302.0054
302.0295
302.0536
302.0208
302.0291
302.0215
301.9897
302.0306
302.0301
302.0865
302.0864
302.0464
302.0303
301.9986
302.0229
302.0468
302.0067
302.014
302.0139
302.0217
301.974
302.0056
302.0215
301.9337
301.9819
301.9661
301.9502
301.9419
301.9188
301.9268
301.8314
301.7529
301.7047
301.7126
301.7368
301.7453
301.714
301.7059
301.7047
301.6736
301.689
301.6328
301.6409
301.6414
301.6253
301.6651
301.6892
301.6974
301.7439
301.839
301.8795
301.8712
301.8882
301.9127
301.9696
301.9711
301.9634
301.9554
302.0018
301.9677
302.0392
302.0075
302.0157
301.9905
301.9905
301.9108
301.9344
301.9571
302.013
302.0221
302.054
302.0529
302.0204
302.0445
302.0548
302.0246
302.0308
302.0534
302.101
302.0534
302.0538
302.076
302.0211
302.043
302.1216
302.1923
302.1668
302.1183
302.1821
302.1505
302.0635
301.9435
301.9517
301.9449
301.9537
302.0098
302.0654
302.0874
302.0949
302.158
302.0952
302.0559
302.0634
302.0376
301.9901
302.0223
302.0767
302.1239
302.0997
302.0757
301.9796
301.8927
301.8062
301.846
301.8069
301.7674
301.7831
301.8228
301.8371
301.821
301.8219
301.8132
301.8048
301.8449
301.8603
301.8759
301.8513
301.8438
301.8598
301.8454
301.8208
301.8445
301.8686
301.8448
301.8591
301.8508
301.8193
301.8347
301.8205
301.798
301.7578
301.7814
301.7961
301.8278
301.8032
301.8195
301.7955
301.7876
301.7879
301.8031
301.7873
301.755
301.7795
301.7402
301.7561
301.7003
301.717
301.7411
301.7811
301.852
301.7722
301.7166
301.757
301.7172
301.7254
301.6616
301.7079
301.7306
301.7227
301.7058
301.7216
301.7299
301.7056
301.7532
301.7288
301.7455
301.7303
301.7468
301.7397
301.7466
301.7546
301.7786
301.754
301.7605
301.7521
301.7529
301.7942
301.8501
301.9286
301.873
301.8564
301.9044
301.8257
301.747
301.7073
301.7153
301.7315
301.7299
301.7464
301.7298
301.7304
301.7152
301.6988
301.7379
301.7305
301.7212
301.7525
301.7529
301.7616
301.7555
301.7007
301.7172
301.6539
301.693
301.7093
301.6769
301.7252
301.756
301.7566
301.6924
301.7003
301.7313
301.6986
301.6739
301.6356
301.6514
301.6677
301.6353
301.6745
301.6347
301.6423
301.6343
301.666
301.6584
301.6106
301.6827
301.7072
301.6831
301.6905
301.6668
301.6668
301.6747
301.6275
301.6353
301.6029
301.6269
301.6193
301.6034
301.6676
301.692
301.692
301.6917
301.6351
301.6677
301.675
301.6672
301.6985
301.7391
301.7382
301.7772
301.7845
301.8163
301.7931
301.7462
301.7865
301.7876
301.7727
301.6135
301.6137
301.6064
301.5755
301.6474
301.6797
301.7645
301.7332
301.7733
301.685
301.7081
301.6679
301.7062
301.7068
301.6988
301.6902
301.7377
301.6985
301.7381
301.7227
301.7063
301.7776
301.7373
301.7129
301.7287
301.7285
301.6969
301.7523
301.7286
301.7282
301.7684
301.7686
301.7362
301.712
301.7433
301.7119
301.7438
301.7675
301.7117
301.6559
301.6721
301.6157
301.6395
301.6074
301.5909
301.599
301.5911
301.5753
301.5594
301.5832
301.6069
301.6311
301.663
301.6309
301.6076
301.5915
301.5833
301.5989
301.6473
301.6158
301.7032
301.6549
301.6871
301.7273
301.6956
301.6556
301.7042
301.7199
301.7035
301.7274
301.7042
301.6888
301.713
301.7045
301.7202
301.7043
301.6566
301.6725
301.648
301.6558
301.64
301.6635
301.6315
301.6708
301.6879
301.6323
301.6252
301.6317
301.6082
301.6249
301.6483
301.6326
301.6649
301.6816
301.6816
301.7047
301.7215
301.7056
301.7045
301.7686
301.7285
301.7287
301.7459
301.7379
301.7467
301.7229
301.7072
301.7235
301.7391
301.7476
301.7324
301.7404
301.7242
301.7559
301.7402
301.7555
301.7237
301.7237
301.7077
301.7148
301.7153
301.7466
301.7385
301.7224
301.7223
301.698
301.6977
301.7055
301.6736
301.6897
301.6817
301.6975
301.7212
301.7136
301.7296
301.7292
301.7694
301.7538
301.7299
301.7218
301.7051
301.729
301.7292
301.7449
301.7206
301.7286
301.7125
301.6964
301.7123
301.7204
301.7368
301.737
301.7291
301.7446
301.7119
301.6807
301.7205
301.7123
301.7282
301.6719
301.6878
301.7442
301.7442
301.728
301.7276
301.695
301.7188
301.703
301.7258
301.7267
301.7024
301.702
301.6859
301.7184
301.6939
301.6945
301.6869
301.6869
301.6952
301.7032
301.7032
301.7036
301.7281
301.688
301.7523
301.7448
301.7134
301.7293
301.7607
301.7367
301.7366
301.7442
301.7363
301.7123
301.7447
301.7127
301.6965
301.7439
301.7202
301.6721
301.6891
301.665
301.7048
301.6968
301.7284
301.7127
301.7137
301.6889
301.7036
301.7117
301.6719
301.6642
301.6407
301.6724
301.6652
301.6641
301.6569
301.657
301.6653
301.6491
301.6328
301.6249
301.633
301.6252
301.6336
301.6497
301.6339
301.6577
301.6584
301.6583
301.6574
301.6985
301.6748
301.6905
301.6983
301.6902
301.6819
301.7143
301.6977
301.6975
301.7142
301.682
301.6981
301.6902
301.6736
301.6736
301.6733
301.7288
301.681
301.6886
301.6884
301.6806
301.6804
301.6886
301.6656
301.6732
301.6728
301.6889
301.6727
301.688
301.6724
301.6325
301.6639
301.6721
301.6324
301.6563
301.6402
301.6483
301.6332
301.641
301.6266
301.5875
301.6032
301.6026
301.6585
301.6581
301.626
301.6267
301.6362
301.6607
301.7085
301.7237
301.7162
301.7166
301.6999
301.6841
301.6753
301.6751
301.6588
301.6741
301.6819
301.6736
301.6732
301.6485
301.6558
301.648
301.6408
301.6648
301.673
301.6577
301.6505
301.6656
301.6491
301.6488
301.6494
301.6493
301.657
301.6486
301.6328
301.6483
301.6086
301.6002
301.6075
301.6073
301.6313
301.5995
301.5996
301.6243
301.656
301.648
301.6404
301.6562
301.6321
301.6161
301.6157
301.6154
301.6078
301.6156
301.6158
301.608
301.64
301.6088
301.6169
301.6404
301.6243
301.6161
301.5923
301.5845
301.5768
301.6008
301.5926
301.5923
301.5842
301.576
301.592
301.6161
301.5928
301.6012
301.6167
301.6009
301.6013
301.6249
301.6084
301.5923
301.6088
301.6096
301.6254
301.6175
301.6093
301.6168
301.6406
301.6254
301.6175
301.6335
301.633
301.6174
301.6091
301.6093
301.6013
301.617
301.6087
301.601
301.601
301.6163
301.6162
301.5919
301.6075
301.5994
301.5913
301.6153
301.6154
301.6
301.592
301.5843
301.5922
301.6
301.6
301.5922
301.5996
301.5991
301.5835
301.5761
301.6
301.5766
301.5846
301.6084
301.5846
301.5685
301.5924
301.5764
301.5761
301.5917
301.6234
301.6233
301.623
301.6146
301.6465
301.6779
301.6538
301.6381
301.6783
301.6545
301.6548
301.6793
301.6873
301.6871
301.6554
301.6793
301.6554
301.6787
301.6708
301.6868
301.679
301.6796
301.6718
301.6404
301.6802
301.6632
301.6713
301.6634
301.687
301.6713
301.6711
301.6632
301.679
301.6795
301.6635
301.6398
301.6319
301.6084
301.6563
301.6322
301.6478
301.6635
301.6156
301.6161
301.6478
301.6558
301.6397
301.6717
301.6397
301.64
301.6319
301.6158
301.6316
301.6318
301.6245
301.6484
301.6241
301.6241
301.6163
301.6319
301.6078
301.608
301.6324
301.6406
301.6736
301.6499
301.6336
301.6498
301.6659
301.6579
301.6415
301.6413
301.6569
301.6487
301.6248
301.6408
301.6319
301.656
301.6637
301.64
301.6245
301.6482
301.6324
301.6235
301.6476
301.6326
301.641
301.6495
301.6252
301.601
301.6252
301.6408
301.6091
301.6015
301.6171
301.6008
301.6008
301.6173
301.6084
301.6
301.5923
301.6
301.6243
301.6478
301.6401
301.6318
301.6319
301.6477
301.6395
301.6237
301.6241
301.6319
301.6483
301.6719
301.6796
301.632
301.6316
301.6156
301.6394
301.6156
301.6313
301.6232
301.6235
301.6312
301.6393
301.6394
301.6236
301.6392
301.6472
301.631
301.6629
301.6309
301.6312
301.6389
301.6393
301.6397
301.664
301.6641
301.6799
301.6876
301.68
301.6639
301.6477
301.6638
301.6476
301.6555
301.6635
301.6713
301.6472
301.6473
301.6708
301.6466
301.6705
301.6785
301.6465
301.6387
301.6619
301.6378
301.6299
301.6377
301.6138
301.6138
301.6298
301.6457
301.6301
301.6699
301.6459
301.6461
301.6463
301.6226
301.6383
301.6542
301.6387
301.6313
301.663
301.6154
301.6472
301.6556
301.6559
301.6323
301.6803
301.6484
301.6487
301.6406
301.6401
301.6315
301.6321
301.6319
301.6719
301.6718
301.664
301.6717
301.6798
301.6879
301.6791
301.6711
301.6708
301.7198
301.6958
301.7044
301.7202
301.7442
301.7358
301.72
301.7198
301.7354
301.7109
301.6867
301.687
301.7024
301.7019
301.7097
301.6856
301.6856
301.6937
301.7019
301.7173
301.7016
301.7419
301.7496
301.7661
301.8462
301.822
301.8297
301.8771
301.8212
301.7654
301.7574
301.7504
301.7366
301.7291
301.7367
301.7611
301.7534
301.786
301.7853
301.7765
301.7758
301.744
301.7845
301.8003
301.8003
301.7683
301.7762
301.8411
301.8423
301.8508
301.8661
301.8814
301.8727
301.8568
301.8648
301.8486
301.8643
301.8721
301.8799
301.8881
301.8646
301.8721
301.8879
301.8797
301.8797
301.8958
301.936
301.8876
301.9046
301.9364
301.9371
301.9372
301.9124
301.8961
301.8495
301.8585
301.8507
301.8353
301.811
301.7623
301.8264
301.81
301.8095
301.8102
301.8505
301.8901
301.8888
301.9287
301.9446
301.9915
301.9512
301.959
301.9427
301.9673
301.927
301.9349
301.9829
301.9833
301.9987
301.9576
301.9656
301.9182
301.9016
301.9012
301.8612
301.8376
301.8619
301.846
301.8551
301.8631
301.8712
301.8714
301.8953
301.9353
302.0077
302.0955
302.1594
302.1599
302.0401
302.0243
302.0252
302.0096
302.0338
302.0498
302.1068
302.1468
302.138
302.1137
302.1296
302.1379
302.194
302.1703
302.1945
302.1778
302.1855
302.2013
302.1605
302.2086
302.1769
302.1773
302.1614
302.1615
302.1466
302.1302
302.1362
302.1694
302.2012
302.2167
302.1521
302.1521
302.1358
302.1275
302.1682
302.1457
302.1453
302.1537
302.1775
302.1451
302.1052
302.0974
302.1295
302.0581
302.0579
302.0282
302.028
302.0431
302.0186
302.0341
302.0584
302.098
302.0909
302.0665
302.0659
302.0805
302.0393
302.0705
302.046
302.0454
302.0215
302.0617
302.0698
302.1102
302.1186
302.086
302.1021
302.0702
302.0699
302.0856
302.0456
302.0537
302.0615
301.9897
301.8148
301.6635
301.6394
301.6475
301.6636
301.632
301.6241
301.656
301.6483
301.6721
301.6879
301.6561
301.6639
301.6564
301.6484
301.6644
301.6249
301.6249
301.6487
301.6648
301.6408
301.6651
301.6495
301.6417
301.6495
301.6729
301.6652
301.6491
301.6725
301.6409
301.6482
301.6484
301.6566
301.6325
301.6486
301.6486
301.6649
301.649
301.6328
301.648
301.6482
301.6482
301.6638
301.6956
301.6954
301.6796
301.7117
301.7277
301.7439
301.7599
301.8237
301.8
301.7604
301.7847
301.7924
301.7041
301.6967
301.7125
301.7283
301.7603
301.7523
301.7199
301.7197
301.696
301.688
301.6562
301.6639
301.6639
301.6646
301.6645
301.6645
301.6646
301.6728
301.649
301.6408
301.6485
301.6489
301.6247
301.6087
301.6325
301.6089
301.6491
301.6252
301.6326
301.6326
301.6086
301.6165
301.6246
301.6165
301.6002
301.6083
301.6083
301.5924
301.6082
301.6242
301.5845
301.6165
301.6482
301.6721
301.688
301.6639
301.6714
301.6473
301.6394
301.7433
301.7993
301.7592
301.7753
301.751
301.735
301.7191
301.7187
301.7672
301.8154
301.8153
301.8143
301.8066
301.7912
301.7832
301.7672
301.7599
301.7366
301.7368
301.7605
301.7603
301.7924
301.7604
301.7367
301.7763
301.7446
301.7445
301.7362
301.7517
301.7354
301.7275
301.6956
301.7115
301.7271
301.6954
301.7035
301.7349
301.7032
301.7034
301.6951
301.695
301.695
301.703
301.6871
301.6711
301.687
301.7029
301.6789
301.7187
301.7025
301.6945
301.7106
301.7026
301.6949
301.7187
301.6945
301.7104
301.7104
301.6869
301.6868
301.6389
301.655
301.6469
301.6706
301.6706
301.6625
301.6705
301.6626
301.6863
301.7106
301.6711
301.711
301.7029
301.7026
301.7108
301.7427
301.7508
301.7508
301.7585
301.7345
301.7349
301.7187
301.6871
301.6952
301.735
301.7187
301.7348
301.7426
301.7504
301.7665
301.7744
301.7902
301.8223
301.8221
301.79
301.8137
301.7976
301.782
301.7977
301.7735
301.7736
301.8056
301.7976
301.7739
301.7821
301.774
301.814
301.8376
301.7737
301.8057
301.8295
301.7816
301.7737
301.7896
301.7816
301.8215
301.8136
301.8294
301.8371
301.8532
301.845
301.8449
301.8685
301.8127
301.7809
301.821
301.7816
301.774
301.7741
301.726
301.7263
301.7584
301.7265
301.7263
301.75
301.7104
301.7421
301.7336
301.7578
301.7419
301.7419
301.7261
301.7101
301.718
301.7025
301.7345
301.7184
301.7343
301.71
301.7182
301.7182
301.7097
301.7099
301.7177
301.6935
301.6775
301.6938
301.7415
301.7096
301.6778
301.6937
301.6779
301.7022
301.694
301.6935
301.7017
301.7096
301.694
301.6859
301.7097
301.6861
301.6863
301.7261
301.7502
301.7742
301.8217
301.8774
301.8454
301.7819
301.7421
301.7426
301.7662
301.766
301.8295
301.8449
301.901
301.9326
301.9804
301.9884
301.9645
301.973
301.974
301.9427
301.9423
301.9343
301.8944
301.9101
301.886
301.91
301.9258
301.918
301.9099
301.9099
301.9268
301.9263
301.8869
301.9032
301.871
301.8629
301.8708
301.8549
301.8788
301.8708
301.9586
301.983
301.9819
301.9417
301.9256
301.9097
301.9095
301.9334
301.9496
301.9734
302.0292
302.0288
302.0208
302.0134
302.0132
302.0375
302.0701
302.0856
302.0384
301.9905
301.9584
301.9501
301.9738
301.9897
301.95
301.9336
301.9174
301.9178
301.9101
301.9106
301.9503
301.9186
301.9423
301.9261
301.9499
301.9416
301.9659
301.926
301.9418
301.9338
301.8934
301.9091
301.9012
301.8935
301.8852
301.9092
301.9093
301.9173
301.9578
301.95
301.9023
301.9105
301.9025
301.8943
301.8705
301.8073
301.7838
301.7919
301.7921
301.8081
301.8318
301.8319
301.8397
301.8075
301.8076
301.8158
301.8477
301.8792
301.8792
301.8632
301.8232
301.8311
301.8471
301.831
301.8387
301.8866
301.8703
301.9019
301.8701
301.838
301.838
301.8777
301.8697
301.8704
301.8782
301.8463
301.8541
301.8539
301.8939
301.9257
301.9256
301.9575
301.9576
301.9655
301.9257
301.9575
301.8935
301.9255
301.9253
301.9335
301.9575
301.9573
301.9497
301.9975
302.0374
301.9975
302.0373
302.0852
302.0772
302.0692
302.0768
302.0765
302.0605
302.0608
302.0365
302.0207
302.0287
302.0043
301.996
301.9961
302.0121
302.052
302.0198
302.0036
301.988
302.0361
302.0207
301.9889
301.9964
301.9327
301.933
301.9888
301.9808
301.9967
302.0207
302.0448
302.0209
302.0128
302.0129
302.005
302.0452
302.0212
302.0052
302.0214
302.045
302.0613
302.0613
302.0293
302.077
302.0771
302.0852
302.1093
302.1173
302.1012
302.0933
301.9578
301.9261
301.8944
301.7995
301.7919
301.8153
301.7748
301.783
301.7988
301.7672
301.775
301.8073
301.7837
301.7998
301.7838
301.7914
301.7755
301.7757
301.8153
301.7992
301.799
301.783
301.7906
301.7983
301.7983
301.798
301.8058
301.8058
301.806
301.7988
301.815
301.8388
301.8232
301.7988
301.8064
301.8222
301.839
301.8469
301.847
301.8151
301.8309
301.815
301.8073
301.823
301.8708
301.8871
301.8551
301.8943
301.8864
301.8864
301.9019
301.8782
301.7905
301.7906
301.7904
301.7747
301.7586
301.7429
301.7588
301.7828
301.7512
301.7591
301.7752
301.7751
301.7667
301.7744
301.7665
301.7668
301.7667
301.7427
301.7902
301.8302
301.7988
301.7986
301.7747
301.7752
301.7672
301.799
301.8948
301.9825
302.0462
302.1339
302.2216
302.2216
302.2533
302.2529
302.1491
302.0692
302.0051
301.9097
301.8217
301.7895
301.7578
301.7584
301.7671
301.7917
301.7672
301.7828
301.7986
301.7595
301.799
301.7916
301.7998
301.8
301.7834
301.7912
301.7669
301.7669
301.7749
301.7982
301.758
301.8054
301.7967
301.7641
301.7803
301.7722
301.7327
301.7885
301.7726
301.7327
301.7407
301.7721
301.7565
301.7646
301.7804
301.7481
301.7726
301.7646
301.7567
301.7885
301.7646
301.7804
301.7721
301.8039
301.7717
301.7876
301.8114
301.7874
301.8113
301.8112
301.811
301.8114
301.7955
301.7711
301.7794
301.8035
301.7874
301.7791
301.8191
301.7712
301.7793
301.7794
301.7556
301.7635
301.7237
301.7399
301.7638
301.7239
301.7557
301.772
301.7482
301.7401
301.7404
301.7324
301.7483
301.7563
301.7402
301.7563
301.7563
301.7881
301.8041
301.8361
301.8199
301.8117
301.7876
301.7955
301.7796
301.8116
301.812
301.8047
301.845
301.8209
301.8446
301.8611
301.7974
301.7736
301.7976
301.8373
301.8216
301.8453
301.8138
301.8374
301.8371
301.7731
301.7732
301.8055
301.7895
301.7892
301.7969
301.7569
301.7495
301.7575
301.7734
301.7731
301.7571
301.7491
301.7493
301.789
301.7728
301.7649
301.7727
301.765
301.7971
301.7494
301.75
301.7659
301.7904
301.8223
301.7985
301.7986
301.7825
301.8225
301.823
301.8466
301.8865
301.8865
301.8783
301.9741
302.1262
302.1578
302.0936
302.038
302.0057
302.0052
302.0689
302.0612
302.0612
302.0532
302.0289
302.0447
302.0448
302.0689
302.0615
302.0219
301.902
301.8545
301.8947
301.9742
302.014
301.958
301.9499
302.0378
302.0536
301.9578
301.8943
301.8378
301.8223
301.8701
301.8541
301.8619
301.9017
301.9654
302.0372
302.1731
302.2851
302.2925
302.3727
302.3803
302.397
302.3644
302.3324
302.3163
302.173
302.1169
302.0695
301.9905
302.0068
302.0384
302.03
302.0297
302.0293
302.0212
302.0125
302.0204
302.0367
302.0207
302.0129
302.0286
302.0926
302.1243
302.2122
302.2126
302.212
302.188
302.1714
302.195
302.2193
302.228
302.3
302.3085
302.2768
302.3407
302.2692
302.2216
302.2299
302.2058
302.1818
302.1179
302.0381
301.9266
301.8947
301.9583
301.9821
302.0143
302.0308
302.0786
302.1743
302.1502
302.1501
302.3109
302.3351
302.3271
302.3271
302.3435
302.2954
302.3113
302.2873
302.303
302.3511
302.3422
302.3423
302.3503
302.3902
302.3901
302.39
302.4136
302.4137
302.4297
302.3733
302.2616
302.2614
302.2614
302.2935
302.2939
302.2458
302.2541
302.2219
302.2298
302.2538
302.246
302.2537
302.1735
302.2297
302.3822
302.4227
302.3983
302.4139
302.438
302.4466
302.4301
302.4782
302.438
302.4057
302.4613
302.4608
302.4925
302.4773
302.4856
302.5175
302.5739
302.5495
302.5252
302.565
302.5334
302.5414
302.5412
302.5494
302.4701
302.4783
302.4461
302.4142
302.3744
302.3662
302.3896
302.4697
302.4536
302.4775
302.525
302.5729
302.6212
302.5648
302.5968
302.5726
302.5565
302.4849
302.493
302.4854
302.493
302.4289
302.4288
302.4129
302.4207
302.4209
302.3723
302.3723
302.3405
302.3563
302.3721
302.3724
302.3812
302.4209
302.5411
302.5649
302.6129
302.6205
302.6364
302.6843
302.6444
302.6924
302.6761
302.604
302.6519
302.6199
302.6199
302.6196
302.6517
302.6194
302.6195
302.6434
302.6593
302.6756
302.6753
302.6754
302.6909
302.6909
302.6902
302.6902
302.7382
302.7143
302.7223
302.7549
302.7386
302.6989
302.7076
302.7235
302.7074
302.6996
302.6673
302.6911
302.6993
302.7475
302.7719
302.7638
302.7639
302.7397
302.732
302.6996
302.7071
302.6991
302.6906
302.6985
302.6824
302.6498
302.6421
302.6339
302.6502
302.6342
302.6504
302.6745
302.666
302.6819
302.6819
302.6261
302.6667
302.6186
302.6506
302.6508
302.6428
302.6266
302.6029
302.6035
302.6034
302.587
302.4828
302.4263
302.3619
302.2421
302.2581
302.2901
302.338
302.4178
302.4418
302.4896
302.4815
302.4979
302.4578
302.4817
302.5296
302.4819
302.49
302.5542
302.6104
302.6588
302.6431
302.603
302.6193
302.6351
302.6436
302.6277
302.6116
302.5716
302.6199
302.6201
302.5956
302.6036
302.6276
302.5797
302.6036
302.6116
302.5958
302.5722
302.5962
302.5555
302.5478
302.5718
302.5491
302.5815
302.5413
302.5731
302.6044
302.6281
302.6358
302.5881
302.5724
302.5246
302.5087
302.5002
302.468
302.4839
302.5164
302.4762
302.4754
302.4515
302.4916
302.5078
302.4996
302.5074
302.451
302.475
302.4595
302.4276
302.2838
302.1078
302.0124
301.9721
301.9722
301.9641
301.972
301.9721
301.9961
302.0279
302.0437
302.0594
302.0276
301.9796
301.9955
301.9634
301.9792
301.995
301.9794
301.9794
301.9397
301.924
301.8759
301.8839
301.8517
301.8753
301.8908
301.8589
301.8748
301.8752
301.8591
301.8511
301.8511
301.835
301.835
301.8513
301.8356
301.8357
301.8598
301.8439
301.8598
301.844
301.8274
301.867
301.8591
301.8672
301.8752
301.8752
301.859
301.8669
301.8666
301.8586
301.8745
301.8507
301.8269
301.8272
301.8272
301.8272
301.8671
301.8593
301.8435
301.8593
301.8835
301.8995
301.9474
301.9556
301.9155
301.9234
301.8915
301.8916
301.9476
301.9154
301.9393
301.9869
302.0909
302.2032
302.2195
302.2593
302.2914
302.4034
302.4115
302.4513
302.4916
302.4354
302.3716
302.3799
302.364
302.364
302.276
302.204
302.2277
302.2119
302.2041
302.196
302.2116
302.2753
302.3233
302.3806
302.4122
302.3638
302.3555
302.4355
302.4834
302.4913
302.4272
302.5076
302.5476
302.4837
302.3956
302.4114
302.3714
302.3318
302.2599
302.1958
302.2114
302.2275
302.2992
302.3712
302.3474
302.3391
302.3715
302.3397
302.2677
302.3001
302.3883
302.3883
302.364
302.3481
302.3562
302.3966
302.4049
302.4205
302.3886
302.396
302.42
302.3644
302.4449
302.5165
302.6049
302.613
302.5565
302.4683
302.3814
302.2446
302.0936
301.9899
301.8305
301.7584
301.7114
301.7431
301.7355
301.7119
301.7282
301.7049
301.7285
301.7285
301.7041
301.7282
301.736
301.72
301.7519
301.7921
301.8085
301.8168
301.8565
301.8257
301.8254
301.8649
301.8733
301.8574
301.8495
301.8656
301.858
301.826
301.8663
301.8273
301.8037
301.7956
301.7882
301.747
301.7305
301.7463
301.7616
301.761
301.7693
301.7692
301.7687
301.7604
301.7528
301.7447
301.7442
301.7522
301.784
301.7684
301.8004
301.7925
301.7924
301.7928
301.8006
301.7608
301.7371
301.7612
301.7766
301.7684
301.7683
301.7441
301.7599
301.7521
301.7436
301.7599
301.7515
301.7432
301.7673
301.8073
301.8479
301.848
301.8642
301.8722
301.8797
301.816
301.7763
301.7601
301.7599
301.7511
301.7744
301.7899
301.806
301.7897
301.79
301.79
301.7978
301.798
301.8145
301.8467
301.8632
301.8714
301.8635
301.8801
301.88
301.8477
301.8553
301.8394
301.8394
301.8393
301.8311
301.847
301.8467
301.839
301.8551
301.855
301.8388
301.8068
301.8149
301.8313
301.8233
301.8236
301.8073
301.8473
301.8475
301.8305
301.8459
301.8386
301.8477
301.8392
301.8479
301.8553
301.8386
301.8217
301.7982
301.8221
301.7895
301.8382
301.8543
301.8306
301.847
301.8148
301.823
301.8552
301.8158
301.8399
301.8319
301.7919
301.8316
301.8316
301.8077
301.8636
301.8477
301.8391
301.8228
301.8388
301.7991
301.8157
301.8391
301.7995
301.8077
301.8239
301.8244
301.8562
301.8393
301.8143
301.8148
301.8141
301.7899
301.7905
301.8145
301.8223
301.8459
301.8454
301.8287
301.8443
301.8282
301.8369
301.8452
301.8373
301.8373
301.8458
301.8381
301.8296
301.8217
301.8384
301.8226
301.8546
301.8224
301.7985
301.8385
301.8309
301.8228
301.8308
301.8148
301.8229
301.8228
301.8383
301.8067
301.8394
301.8318
301.7991
301.8313
301.7749
301.8228
301.8232
301.7911
301.8306
301.8151
301.7991
301.8154
301.8393
301.8073
301.7995
301.8077
301.7995
301.8073
301.8551
301.8071
301.8226
301.8373
301.8214
301.8206
301.8291
301.8286
301.7967
301.821
301.8052
301.7973
301.821
301.8127
301.8129
301.8526
301.8209
301.8047
301.8202
301.8282
301.8122
301.8122
301.7806
301.8117
301.8195
301.7874
301.811
301.7871
301.7873
301.8033
301.8113
301.835
301.8032
301.8195
301.8435
301.8275
301.8432
301.8113
301.8353
301.859
301.8189
301.8592
301.8193
301.8354
301.8593
301.8195
301.8195
301.8191
301.835
301.8433
301.8272
301.8673
301.8108
301.8265
301.8027
301.8268
301.8111
301.8267
301.8189
301.8589
301.8353
301.8596
301.8837
301.8438
301.8435
301.8513
301.8911
301.8993
301.8993
301.8752
301.8752
301.8991
301.8831
301.8591
301.8591
301.8513
301.8433
301.8513
301.8436
301.8036
301.7959
301.8041
301.8433
301.851
301.8267
301.835
301.8504
301.8267
301.8192
301.811
301.7953
301.8192
301.8188
301.811
301.8346
301.8666
301.8268
301.843
301.851
301.8668
301.8587
301.8663
301.8665
301.8347
301.8668
301.867
301.8829
301.8909
301.9069
301.9234
301.9315
301.9233
301.9876
302.0591
302.0112
302.0115
301.9961
301.9486
301.9726
301.9085
301.8683
301.9084
301.924
301.8921
301.8762
301.9082
301.8766
301.8844
301.8846
301.8526
301.8524
301.8443
301.8525
301.908
301.9644
301.9723
301.9954
301.9478
301.9479
302.0039
301.9724
302.0047
302.0443
302.0202
302.0121
302.0042
301.9405
301.8371
301.821
301.8288
301.8368
301.8531
301.8373
301.8697
301.894
301.9419
301.9663
302.014
301.95
302.0062
302.0618
302.022
301.9498
301.9499
301.9022
301.9182
301.9421
301.9418
301.9254
301.9256
301.9338
301.9178
301.9255
301.9254
301.9332
301.925
301.9171
301.9093
301.9089
301.941
301.9326
301.9408
301.9247
301.9246
301.9245
301.8841
301.8845
301.9246
301.8769
301.9085
301.8924
301.8373
301.8928
301.8847
301.8768
301.893
301.8928
301.9165
301.9002
301.9242
301.9081
301.9242
301.9319
301.9476
301.9319
301.94
301.9402
301.9328
301.9487
301.9406
301.9409
301.9246
301.9484
301.9563
301.9322
301.9163
301.9486
301.9249
301.9326
301.9563
301.9405
301.9326
301.9561
301.9402
301.9319
301.9398
301.9235
301.9555
301.955
301.9385
301.9222
301.9622
301.9303
301.9464
301.9863
301.9785
302.0026
301.9624
302.0026
301.9626
301.9385
301.9144
301.8908
301.923
301.8754
301.8995
301.8917
301.8597
301.8438
301.836
301.8523
301.8684
301.8528
301.8688
301.8766
301.8927
301.9008
301.9246
301.9244
301.9242
301.9161
301.9243
301.8843
301.9244
301.8926
301.9165
301.9246
301.9407
301.9009
301.9008
301.8926
301.9085
301.9007
301.9084
301.9005
301.8926
301.9088
301.8528
301.8449
301.8691
301.8848
301.9088
301.8769
301.8534
301.8696
301.8456
301.8219
301.8221
301.8062
301.79
301.7904
301.7988
301.8064
301.8546
301.8471
301.8389
301.8312
301.8795
301.8395
301.8153
301.8236
301.8232
301.831
301.7909
301.8145
301.7745
301.7748
301.7906
301.7993
301.783
301.799
301.7912
301.791
301.8225
301.815
301.8153
301.8314
301.8154
301.8314
301.8397
301.8317
301.8479
301.8239
301.8399
301.816
301.832
301.8239
301.8399
301.8319
301.8316
301.8316
301.8554
301.8392
301.8392
301.8392
301.8468
301.8232
301.8708
301.8469
301.8388
301.8391
301.8629
301.8391
301.8547
301.8467
301.8311
301.8394
301.8393
301.8394
301.8392
301.8232
301.8229
301.8391
301.8151
301.8151
301.8631
301.8469
301.8311
301.823
301.7988
301.8469
301.8385
301.8302
301.8222
301.8378
301.8297
301.8058
301.8215
301.8133
301.789
301.8132
301.8134
301.821
301.8529
301.8051
301.8127
301.805
301.8208
301.8291
301.8373
301.8132
301.8212
301.8291
301.8453
301.837
301.821
301.8365
301.8368
301.8289
301.8285
301.8284
301.8447
301.8293
301.8371
301.8531
301.8292
301.8449
301.8371
301.8373
301.8849
301.8769
301.8928
301.9171
301.9015
301.9095
301.8935
301.9174
301.8694
301.8614
301.8694
301.8695
301.8852
301.9089
301.9575
301.9813
302.0052
302.013
302.0373
302.021
301.9971
302.0208
302.0367
302.0367
301.9649
301.8771
301.861
301.8769
301.9167
301.9328
301.9008
301.9245
301.9003
301.8925
301.8925
301.9327
301.909
301.9013
301.8934
301.9254
301.9573
301.9814
301.9813
301.9413
301.8694
301.8613
301.8691
301.8532
301.8536
301.8456
301.8697
301.8777
301.8616
301.8615
301.8774
301.8775
301.8535
301.8613
301.8773
301.8773
301.8691
301.8852
301.8932
301.9331
301.9411
301.941
301.9486
301.9168
301.9167
301.9163
301.9161
301.908
301.8839
301.8919
301.8519
301.868
301.8839
301.8441
301.8361
301.8679
301.8682
301.8361
301.8199
301.8917
301.8598
301.8358
301.8996
301.8918
301.9236
301.9796
301.9793
302.0195
302.0598
302.0515
302.0355
302.1076
302.108
302.116
302.1638
302.1715
302.1556
302.1878
302.2357
302.2195
302.2433
302.2275
302.1713
302.1556
302.1797
302.1316
302.1076
302.0839
302.0281
302.0119
301.9881
301.988
302.0442
302.0681
302.004
302.0438
302.0759
302.0359
302.0517
302.0121
301.9958
302.0276
301.9878
301.9876
301.9956
301.9637
301.9637
301.9796
301.9795
301.9635
302.0032
301.9713
301.9872
302.0033
301.9872
301.9872
301.9871
301.9869
301.995
302.0348
302.0029
302.0427
302.0265
302.0026
302.0187
302.0587
302.0186
302.0027
302.0507
302.0349
302.019
302.0431
302.0431
302.051
302.035
302.0589
302.0352
302.0352
302.0352
302.0589
302.0433
302.0193
302.0274
302.0434
302.0272
302.0354
302.0594
302.0674
302.0431
302.0271
302.0352
302.0352
302.0433
302.0193
302.0437
302.0515
302.0359
302.06
302.028
302.0198
302.0436
302.0118
302.0355
302.0282
302.0363
302.0921
302.0761
302.0682
302.0684
302.1082
302.0763
302.0847
302.0926
302.0684
302.0682
302.0685
302.0843
302.1001
302.0762
302.0763
302.1001
302.0761
302.0599
302.0439
302.0678
302.0441
302.0519
302.0757
302.0517
302.0755
302.0754
302.0754
302.0915
302.0593
302.0591
302.067
302.059
302.059
302.0429
302.067
302.0589
302.0432
302.0913
302.0592
302.0837
302.0919
302.068
302.1319
302.1641
302.1402
302.148
302.1481
302.14
302.1398
302.1317
302.1638
302.1798
302.1958
302.1479
302.1639
302.1324
302.1561
302.1399
302.1556
302.148
302.1476
302.1635
302.1472
302.1473
302.1553
302.0993
302.0991
302.0591
302.107
302.107
302.0911
302.075
302.0989
302.0667
302.0592
302.107
302.1152
302.1072
302.1235
302.0839
302.0923
302.1247
302.1086
302.125
302.173
302.1651
302.221
302.2452
302.2133
302.1652
302.1576
302.1735
302.2051
302.2533
302.1978
302.166
302.2377
302.2702
302.3024
302.2945
302.3106
302.3102
302.2941
302.2783
302.2704
302.1984
302.1504
302.1588
302.1508
302.1111
302.0867
302.0784
301.927
301.8712
301.8717
301.8477
301.8793
301.8636
301.8714
301.9193
301.9113
302.015
302.0547
302.071
302.0476
301.9607
301.9693
301.9774
301.962
301.8984
301.8663
301.9301
301.9698
302.0173
301.9923
301.872
301.8087
301.8086
301.8329
301.8327
301.8571
301.8733
301.9048
301.9526
301.9453
301.9381
301.9137
301.9373
301.9219
301.9065
301.9308
301.914
301.9214
301.9289
301.9134
301.9212
301.8964
301.9047
301.9046
301.8568
301.8564
301.8721
301.9202
301.8883
301.8723
301.848
301.8561
301.8243
301.808
301.7842
301.8236
301.8076
301.8317
301.8231
301.8147
301.8539
301.8861
301.9197
301.9439
301.9923
301.9677
301.9757
301.9681
302.001
301.961
301.9602
301.9209
301.9277
301.9277
301.9434
301.9677
301.9124
301.8966
301.9043
301.8883
301.8876
301.8792
301.911
301.8874
301.9044
301.9127
301.9129
301.9051
301.8974
301.8649
301.9047
301.913
301.8973
301.9138
301.9153
301.8829
301.8754
301.9077
301.916
301.8914
301.8828
301.8911
301.9146
301.8903
301.8661
301.8656
301.8891
301.8807
301.8888
301.8962
301.8718
301.8954
301.8879
301.888
301.9038
301.9124
301.8966
301.9201
301.9284
301.8899
301.8983
301.8821
301.8821
301.8659
301.8655
301.8501
301.8587
301.8741
301.882
301.8738
301.8895
301.8974
301.8975
301.8493
301.825
301.8505
301.8751
301.8587
301.8578
301.8574
301.8492
301.8572
301.8725
301.857
301.8405
301.8484
301.8725
301.8566
301.8565
301.8483
301.8565
301.8724
301.8729
301.881
301.8893
301.8895
301.8898
301.8735
301.8655
301.858
301.8583
301.8576
301.8658
301.8654
301.8569
301.8491
301.8653
301.8648
301.8487
301.8404
301.8489
301.8724
301.8641
301.8873
301.8709
301.8557
301.8722
301.8799
301.8717
301.8638
301.8553
301.8555
301.8638
301.8718
301.8881
301.888
301.8641
301.8644
301.8565
301.8171
301.8095
301.8253
301.8175
301.8252
301.8491
301.8571
301.857
301.857
301.8408
301.8485
301.8404
301.8405
301.8563
301.8648
301.8564
301.8648
301.865
301.857
301.8488
301.8485
301.8569
301.8572
301.8644
301.8645
301.8003
301.7849
301.8011
301.777
301.7773
301.7849
301.8249
301.7929
301.769
301.817
301.817
301.8251
301.8249
301.8167
301.8096
301.8264
301.8424
301.8427
301.8416
301.8415
301.8101
301.8178
301.8099
301.8017
301.8178
301.842
301.8101
301.7783
301.8103
301.8027
301.8424
301.8179
301.8016
301.8011
301.8014
301.8173
301.8091
301.8095
301.8091
301.8094
301.8414
301.8246
301.8091
301.8337
301.8337
301.8422
301.8497
301.8414
301.8164
301.8163
301.8009
301.8092
301.8244
301.8081
301.8
301.8002
301.7842
301.8077
301.8077
301.7756
301.8156
301.7914
301.7917
301.7918
301.7838
301.7998
301.784
301.7681
301.768
301.7841
301.7688
301.7927
301.8166
301.8005
301.7851
301.8095
301.8008
301.7926
301.817
301.8171
301.8093
301.8093
301.7853
301.8092
301.7772
301.7773
301.7933
301.7772
301.7692
301.777
301.8005
301.7845
301.7843
301.7842
301.7922
301.792
301.8002
301.7834
301.7834
301.7913
301.7834
301.7758
301.8075
301.7839
301.7838
301.7922
301.7921
301.7835
301.7749
301.7512
301.7591
301.791
301.7751
301.7837
301.7917
301.8082
301.8088
301.7932
301.8093
301.8011
301.8003
301.7999
301.7922
301.8005
301.8167
301.8085
301.7845
301.7923
301.7921
301.8003
301.8088
301.7856
301.77
301.7779
301.7852
301.7773
301.7695
301.7856
301.7774
301.7697
301.7699
301.7862
301.7464
301.7461
301.7614
301.7848
301.7773
301.7775
301.7459
301.7775
301.7853
301.7613
301.7611
301.7527
301.7768
301.7766
301.7682
301.7762
301.7605
301.7766
301.7607
301.7765
301.7763
301.7766
301.7605
301.7845
301.7686
301.7845
301.737
301.7693
301.7688
301.7848
301.8004
301.7767
301.7688
301.7771
301.7688
301.7766
301.7605
301.7605
301.7767
301.7927
301.8006
301.7608
301.7844
301.8005
301.7684
301.7682
301.7844
301.7529
301.8091
301.8335
301.8421
301.8179
301.8185
301.835
301.8507
301.8262
301.8257
301.8337
301.8498
301.8498
301.8418
301.8496
301.8577
301.8574
301.8411
301.8333
301.8572
301.8412
301.85
301.8657
301.8578
301.8738
301.8898
301.8739
301.8735
301.8654
301.8415
301.8491
301.8729
301.865
301.849
301.8495
301.8735
301.8651
301.8806
301.873
301.8572
301.8645
301.8647
301.8648
301.8809
301.8578
301.8574
301.8412
301.8336
301.8659
301.8498
301.8739
301.8737
301.8735
301.8735
301.8898
301.9059
301.8735
301.8813
301.8891
301.8897
301.8817
301.8737
301.8815
301.8735
301.8734
301.8492
301.8893
301.8814
301.8572
301.8733
301.881
301.889
301.9373
301.9376
301.9534
301.9457
301.9294
301.8975
301.9132
301.9214
301.9057
301.9133
301.9215
301.9056
301.9456
301.9295
301.9455
301.9534
301.9692
301.9532
301.9214
301.9059
301.8661
301.8742
301.8821
301.8822
301.8339
301.8258
301.8177
301.7941
301.7862
301.8175
301.8254
301.8337
301.8181
301.8656
301.8655
301.8572
301.8491
301.857
301.8411
301.873
301.8647
301.8888
301.8648
301.865
301.8966
301.9044
301.9202
301.8964
301.9126
301.9051
301.9132
301.9131
301.929
301.953
301.9532
301.9694
301.9213
301.9131
301.8972
301.8974
301.8738
301.9055
301.8813
301.8574
301.8339
301.8101
301.8023
301.7948
301.8027
301.8027
301.7791
301.7866
301.7864
301.7866
301.7941
301.7939
301.7861
301.7934
301.7782
301.8101
301.8178
301.7773
301.8252
301.8011
301.7693
301.7772
301.7775
301.7701
301.802
301.8017
301.8179
301.8342
301.8578
301.8261
301.8023
301.8183
301.7779
301.778
301.7858
301.7777
301.7618
301.7779
301.7538
301.7853
301.7693
301.7698
301.762
301.7854
301.7777
301.7705
301.7946
301.7951
301.7953
301.7631
301.7859
301.8257
301.8336
301.8422
301.8576
301.8742
301.8586
301.8666
301.8668
301.8419
301.85
301.8414
301.8408
301.8572
301.8977
301.8581
301.8424
301.8663
301.8659
301.8577
301.8341
301.8347
301.8508
301.8271
301.8112
301.8185
301.8265
301.7865
301.8263
301.8102
301.8178
301.8415
301.8255
301.8017
301.7938
301.8021
301.7778
301.8014
301.7852
301.7775
301.8098
301.8016
301.8021
301.8184
301.8028
301.8182
301.8104
301.8107
301.8189
301.8268
301.8106
301.8025
301.8105
301.8346
301.7946
301.8186
301.8105
301.7865
301.7946
301.8108
301.8185
301.8101
301.8183
301.8106
301.8268
301.8264
301.8181
301.8102
301.8342
301.8345
301.834
301.8261
301.8257
301.8022
301.8262
301.8425
301.85
301.826
301.8101
301.8257
301.8256
301.8333
301.8089
301.8095
301.8253
301.8496
301.8248
301.8086
301.8326
301.8245
301.8165
301.816
301.8323
301.8253
301.8333
301.8251
301.8333
301.8014
301.8255
301.8498
301.826
301.8261
301.8261
301.8342
301.8418
301.8335
301.8492
301.8329
301.8489
301.8488
301.881
301.8651
301.8331
301.8015
301.8332
301.8329
301.8172
301.8089
301.793
301.8091
301.8329
301.8166
301.8725
301.8564
301.8404
301.8644
301.8561
301.8399
301.8321
301.8559
301.8316
301.864
301.8398
301.8319
301.8878
301.8718
301.8474
301.8397
301.8319
301.8318
301.816
301.8079
301.816
301.8001
301.7997
301.7838
301.8238
301.8557
301.8714
301.8474
301.8314
301.8153
301.8314
301.823
301.8314
301.8391
301.8234
301.8878
301.8712
301.8313
301.8239
301.824
301.8323
301.8243
301.8244
301.8162
301.8078
301.8077
301.8236
301.864
301.9129
301.913
301.9214
301.9294
301.9379
301.921
301.913
301.9052
301.897
301.8889
301.9124
301.8886
301.9127
301.9127
301.9214
301.9291
301.9373
301.9457
301.9292
301.9608
301.9608
301.9292
301.9452
301.9457
301.9225
301.9061
301.9225
301.9307
301.9546
301.9463
301.9702
301.9463
301.9545
301.9302
301.9457
301.9614
301.9452
301.9607
301.9682
301.9601
301.968
301.9439
301.9599
301.9599
301.9199
301.9521
301.9521
301.9603
301.9529
301.9369
301.9531
301.9611
301.9529
301.9372
301.9372
301.9528
301.9289
301.9286
301.9366
301.9525
301.9444
301.9364
301.9521
301.9442
301.9038
301.9205
301.9522
301.9445
301.9609
301.9765
301.9445
301.9363
301.9438
301.9276
301.9353
301.9355
301.9355
301.9355
301.9352
301.9514
301.9279
301.9281
301.9363
301.9286
301.9202
301.9439
301.96
301.9605
301.9366
301.9522
301.9603
301.9116
301.9277
301.9359
301.9116
301.9113
301.9029
301.9268
301.9264
301.9268
301.9349
301.9751
301.9675
301.967
301.9746
301.9672
301.9512
301.9432
301.9432
301.9434
301.9512
301.9429
301.9429
301.959
301.9434
301.9435
301.9592
301.9432
301.9436
301.9514
301.92
301.9682
301.9681
301.9525
301.96
301.9359
301.9677
301.9438
301.9755
301.9275
301.9517
301.9594
301.928
301.9589
301.9586
301.9349
301.9432
301.9511
301.9434
301.9192
301.9431
301.9352
301.9273
301.9512
301.9349
301.9267
301.9195
301.8955
301.9194
301.8795
301.8956
301.9275
301.9274
301.9359
301.9357
301.9036
301.9518
301.9282
301.9124
301.9362
301.936
301.9199
301.9199
301.9356
301.9116
301.9118
301.92
301.9356
301.9357
301.92
301.9116
301.9194
301.9113
301.8955
301.9036
301.9279
301.9359
301.9518
301.912
301.9202
301.9524
301.9524
301.9362
301.9362
301.9442
301.9439
301.9203
301.944
301.9363
301.9117
301.912
301.9116
301.9275
301.8956
301.9196
301.9197
301.9195
301.8954
301.8795
301.8953
301.8874
301.9032
301.919
301.8869
301.8949
301.9028
301.8871
301.9346
301.8866
301.8864
301.8862
301.8621
301.8541
301.8705
301.8705
301.8627
301.8708
301.8865
301.8627
301.8469
301.8471
301.8631
301.8953
301.9034
301.8875
301.8958
301.8959
301.9034
301.8792
301.879
301.9029
301.911
301.9029
301.9032
301.911
301.8873
301.9112
301.9352
301.9193
301.9112
301.9191
301.9031
301.8868
301.863
301.8635
301.8316
301.8318
301.8479
301.8554
301.8239
301.8314
301.816
301.8241
301.8164
301.8162
301.8085
301.8243
301.8244
301.8405
301.8171
301.817
301.8251
301.8171
301.825
301.8168
301.8246
301.8484
301.8247
301.8248
301.8251
301.8254
301.8495
301.8416
301.8732
301.8568
301.8563
301.8404
301.8564
301.9041
301.9283
301.9439
301.9677
301.9287
301.9129
301.9451
301.9455
302.0094
302.0651
302.0652
302.0411
302.0011
302.0248
302.0168
302.0007
301.9927
301.9607
301.9603
301.992
302.0158
301.9994
302.0154
302.0715
302.1121
302.1201
302.1277
302.1275
302.0959
302.0084
302.0321
302.0238
301.992
301.9679
301.9675
301.9519
302.0082
302.0315
301.999
301.9995
301.9514
301.935
301.9193
301.9273
301.9118
301.8954
301.8635
301.8475
301.8556
301.8317
301.8634
301.8557
301.8797
301.8958
301.8714
301.8873
301.8955
301.8632
301.8555
301.8476
301.8955
301.9031
301.8873
301.8874
301.8875
301.8716
301.8792
301.8792
301.8791
301.8636
301.8881
301.8563
301.8806
301.8801
301.8881
301.8723
301.8799
301.8717
301.8712
301.911
301.8872
301.903
301.871
301.8873
301.9113
301.8953
301.8632
301.8557
301.8648
301.8641
301.8801
301.8479
301.8881
301.8809
301.8806
301.8964
301.9286
301.8964
301.9126
301.8885
301.8803
301.88
301.9047
301.8719
301.92
301.8727
301.9206
301.8964
301.873
301.8809
301.857
301.8649
301.8806
301.8725
301.8805
301.8805
301.8961
301.8722
301.8568
301.8889
301.8564
301.8645
301.88
301.8563
301.8725
301.8485
301.8487
301.856
301.8559
301.8959
301.8557
301.8875
301.8717
301.8396
301.8391
301.8549
301.8788
301.8708
301.8629
301.863
301.8631
301.8552
301.8869
301.871
301.8712
301.8634
301.8947
301.9029
301.9108
301.903
301.9108
301.9108
301.9186
301.9025
301.8869
301.9028
301.8717
301.8876
301.8715
301.8957
301.8796
301.8714
301.8875
301.9031
301.8631
301.8872
301.9111
301.9191
301.919
301.9188
301.8947
301.9267
301.9344
301.8947
301.9272
301.9273
301.9106
301.9273
301.9512
301.903
301.9349
301.8949
301.8951
301.903
301.8788
301.8712
301.871
301.8629
301.8555
301.8399
301.8474
301.8562
301.8407
301.8324
301.8806
301.8647
301.8564
301.8884
301.8806
301.873
301.8488
301.8805
301.8725
301.8799
301.8714
301.8714
301.863
301.8785
301.8625
301.8706
301.9023
301.886
301.9019
301.878
301.9026
301.9031
301.8873
301.8951
301.9031
301.9036
301.9189
301.9189
301.9193
301.9269
301.9031
301.9508
301.9268
301.927
301.9188
301.9188
301.9194
301.9185
301.9263
301.9185
301.9581
301.9501
301.942
301.9023
301.8866
301.9027
301.8703
301.8701
301.8941
301.8864
301.8942
301.8543
301.8941
301.878
301.8782
301.9019
301.886
301.8706
301.9584
301.9025
301.9503
301.926
301.9821
301.9901
301.9899
302.0225
302.022
302.0304
302.0062
302.0064
301.9985
302.023
301.9908
301.9749
301.9745
301.9825
301.9905
301.9904
301.9903
301.9662
301.9664
301.9266
301.9668
301.9503
301.9745
301.9745
301.9424
301.9263
301.9584
301.9346
301.959
301.9111
301.9514
301.9352
301.9195
301.9113
301.9273
301.927
301.967
301.9586
301.967
301.9669
301.9749
301.9911
301.9828
301.9747
301.9508
301.9347
301.9501
301.8864
301.9022
301.9023
301.9022
301.8703
301.8864
301.8864
301.8704
301.9022
301.894
301.8861
301.8858
301.8939
301.8776
301.9016
301.9094
301.9095
301.9254
301.893
301.8849
301.8932
301.8612
301.8693
301.8773
301.8849
301.893
301.8928
301.901
301.8772
301.8851
301.8532
301.8531
301.8852
301.8775
301.9093
301.9017
301.9094
301.9255
301.9252
301.9335
301.9093
301.8857
301.9015
301.9094
301.8939
301.9339
301.9341
301.9734
301.9497
301.9418
301.894
301.9177
301.9257
301.9255
301.9417
301.9655
301.9572
301.9491
301.9648
302.0047
301.9727
302.0207
302.0367
302.0048
302.0204
302.0287
302.0046
302.0365
302.0282
302.0124
302.0122
302.0204
302.0126
301.9965
302.0205
302.0128
302.053
302.045
302.0212
302.0372
302.029
302.0611
302.0848
302.0688
302.0772
302.0613
302.0694
302.0456
302.0457
302.0217
302.0136
302.046
302.0863
302.0702
302.0941
302.0703
302.0385
302.0304
302.0143
302.0381
302.0064
302.0143
302.0225
302.0303
302.0306
302.0143
302.0307
302.0146
302.0227
302.0064
302.0303
302.0386
302.0066
302.0382
302.0464
302.0545
302.0548
302.0623
302.0782
302.0862
302.0465
302.078
302.07
302.0702
302.0064
302.0303
302.0778
302.0858
302.0778
302.0778
302.0457
302.014
302.0148
302.0309
301.9989
301.9912
302.0232
301.9918
302.0471
302.055
302.0548
302.0309
302.0067
302.0307
302.1023
302.0943
302.0226
302.0149
302.0227
302.0147
302.0469
302.0228
302.023
302.0396
302.0155
302.0229
301.9912
302.0073
301.9753
301.9359
301.9201
301.9359
301.9201
301.9282
301.9201
301.9359
301.9118
301.9118
301.9195
301.9112
301.9115
301.9281
301.952
301.9361
301.9203
301.9283
301.9446
301.9287
301.9361
301.936
301.9525
301.9366
301.9366
301.9767
302.0172
302.0333
302.0493
302.0329
302.0651
302.0652
302.075
302.0828
302.0981
302.0659
302.0587
302.0667
302.0272
302.0196
302.0114
301.9952
302.0111
302.0029
301.9868
301.9717
301.9475
301.956
301.9951
302.0755
302.1073
302.1152
302.1068
302.0824
302.1227
302.1622
302.154
302.138
302.0904
302.1636
302.1956
302.107
302.0829
302.0902
302.1222
302.1145
302.0668
302.0348
302.0272
302.0189
302.0026
301.9787
302.0023
301.9954
302.0108
301.9863
302.0176
302.0739
302.0902
302.1377
302.1223
302.1472
302.1071
302.0746
302.0828
302.067
302.1544
302.1785
302.1623
302.1628
302.1785
302.172
302.2124
302.2361
302.2598
302.2746
302.3151
302.2918
302.2912
302.2746
302.2424
302.2816
302.274
302.2815
302.2653
302.2731
302.2731
302.265
302.2655
302.2575
302.2659
302.2659
302.2575
302.2895
302.3054
302.2809
302.2577
302.2743
302.2823
302.2905
302.2981
302.3473
302.3149
302.3399
302.332
302.3797
302.3556
302.348
302.3796
302.348
302.3555
302.3636
302.3716
302.3553
302.3712
302.3634
302.3878
302.3878
302.3878
302.3878
302.3793
302.3956
302.4036
302.4114
302.4034
302.3708
302.3707
302.3708
302.3553
302.3707
302.3791
302.4037
302.3879
302.3875
302.3069
302.1884
302.1162
302.1082
302.1474
302.1484
302.0844
302.0125
301.9636
301.9318
301.9165
301.9089
301.9324
301.924
301.908
301.8996
301.9074
301.9239
301.9317
301.8916
301.8994
301.9149
301.883
301.8989
301.891
301.891
301.8993
301.9005
301.933
301.9328
301.9326
301.933
301.9092
301.9091
301.909
301.9173
301.9412
301.9407
301.9408
301.94
301.9476
301.9317
301.9002
301.9412
301.9647
301.9315
301.9401
301.9346
301.9274
301.9437
301.9277
301.959
301.9347
301.9503
301.9259
301.9649
301.9647
301.933
301.9491
301.9482
301.9484
301.9567
301.9486
301.9402
301.9561
301.9484
301.9641
301.9478
301.9554
301.9474
301.9478
301.9473
301.9556
301.9561
301.9397
301.9716
301.9637
301.9485
301.9322
301.9405
301.9406
301.9407
301.9328
301.9575
301.9413
301.917
301.9165
301.9326
301.9251
301.9332
301.9247
301.924
301.9319
301.9395
301.9234
301.916
301.932
301.9236
301.9402
301.9327
301.9567
301.9323
301.9566
301.9728
302.0369
302.0454
302.0693
302.1089
302.1166
302.1162
302.1322
302.1086
302.069
302.013
301.9889
301.9809
301.9649
301.9724
301.9644
301.9645
301.9724
301.9571
301.9491
301.9415
301.9658
301.9575
301.9734
302.0054
302.0452
301.9413
301.9018
301.9184
301.9264
301.9338
301.9337
301.9416
301.9339
301.9332
301.9247
301.9402
301.9406
301.9165
301.901
301.8693
301.9012
301.8771
301.9012
301.9174
301.9418
301.9334
301.8947
301.9027
301.9025
301.9106
301.9191
301.9035
301.9033
301.9434
301.9358
301.9512
301.9588
301.9186
301.9027
301.8866
301.9263
301.9498
301.9566
301.9408
301.9088
301.9091
301.925
301.9326
301.9004
301.9482
301.94
301.9169
301.9173
301.9325
301.8845
301.9008
301.9173
301.9175
301.9008
301.9159
301.9006
301.9399
301.9075
301.8994
301.8913
301.8992
301.9229
301.9232
301.9471
301.955
301.9391
301.9311
301.8996
301.9157
301.8915
301.8995
301.9067
301.8826
301.9305
301.9462
301.9224
301.9302
301.9538
301.9618
302.0092
301.9297
301.9459
301.9053
301.8895
301.8737
301.8813
301.8731
301.8808
301.8884
301.8807
301.889
301.9047
301.8965
301.8725
301.8728
301.8807
301.873
301.9131
301.8888
301.889
301.9208
301.9048
301.9284
301.9124
301.9361
301.9202
301.9123
301.8963
301.9046
301.9045
301.8644
301.8886
301.8724
301.8725
301.8807
301.9048
301.8965
301.8886
301.8966
301.8806
301.8809
301.8968
301.881
301.913
301.9292
301.9292
301.9529
301.929
301.9368
301.929
301.9526
301.9207
301.9363
301.9358
301.96
301.9683
301.9848
301.9609
301.9851
301.9844
301.9449
301.9446
301.9364
301.9529
301.9772
301.9528
301.9531
301.9445
301.9282
301.9115
301.9191
301.9197
301.9364
301.9849
302.0096
301.9778
301.9856
301.9532
302.0005
301.9844
301.9603
301.9766
301.9532
301.9613
301.9532
301.9935
301.9773
301.9698
301.97
301.97
301.962
301.9701
301.9535
301.9696
301.9771
301.9689
301.9688
301.9762
301.9838
301.9836
301.9832
301.9747
301.9667
301.9831
301.9672
301.967
301.9758
301.9599
301.985
301.9692
301.9694
301.9935
301.9848
301.9925
301.9846
301.984
301.9762
301.984
301.9679
301.9681
301.9757
301.9915
301.9603
301.9843
301.9923
301.9761
301.9603
301.9364
301.9364
301.9683
301.9688
301.9608
301.9846
301.9207
301.9284
301.9444
301.9446
301.9129
301.9129
301.9126
301.9283
301.9366
301.9603
301.9763
301.9679
301.9759
301.976
301.952
301.9679
301.976
302.008
302.016
302.0005
302.0009
301.993
302.009
302.0009
302.0013
301.9776
301.9855
301.9775
301.9771
301.9771
302.0007
301.9929
301.9847
301.9844
301.9844
301.9846
301.9683
301.977
301.9379
301.9296
301.9215
301.9381
301.938
301.9459
301.9379
301.946
301.9215
301.913
301.9053
301.8975
301.9211
301.8893
301.889
301.8892
301.8653
301.8816
301.8816
301.9057
301.9049
301.8808
301.8733
301.9053
301.9052
301.8574
301.8894
301.898
301.8754
301.8835
301.8852
301.8766
301.8837
301.9072
301.8834
301.8911
301.8831
301.9156
301.9797
301.9957
301.9717
301.9715
301.9793
301.9472
301.971
301.9713
301.9869
301.9791
301.9707
301.9949
302.0186
302.0106
301.9868
301.9789
301.9708
301.9791
301.9626
301.9625
301.9546
301.962
301.9544
301.946
301.9702
302.0023
301.9707
301.9785
301.97
301.9618
301.9542
301.9618
301.9705
301.963
301.9548
301.9304
301.93
301.9223
301.9145
301.9381
301.9222
301.9144
301.9218
301.9045
301.9054
301.9215
301.8974
301.9134
301.8976
301.9063
301.9305
301.9143
301.9222
301.9133
301.9139
301.9057
301.9136
301.9055
301.8972
301.8974
301.8972
301.913
301.905
301.9126
301.9123
301.9046
301.8962
301.8966
301.9051
301.9053
301.9131
301.9129
301.9207
301.889
301.8895
301.8976
301.8573
301.8494
301.8817
301.8738
301.8661
301.8661
301.8903
301.9225
301.9308
301.9474
301.9402
301.9482
301.9326
301.941
301.9325
301.9084
301.8923
301.9086
301.8845
301.8919
301.9236
301.9317
301.8756
301.9229
301.915
301.907
301.9231
301.9156
301.9081
301.9075
301.8681
301.8846
301.8847
301.924
301.9239
301.916
301.9075
301.9154
301.9315
301.9227
301.9315
301.9155
301.9475
301.9476
301.924
301.9406
301.9406
301.9645
301.9247
301.9322
301.9403
301.9245
301.9081
301.9323
301.9163
301.9244
301.9321
301.9237
301.9237
301.9474
301.9395
301.9312
301.9395
301.9467
301.9225
301.9462
301.9459
301.9302
301.9462
301.9376
301.9299
301.9374
301.9137
301.9455
301.9292
301.9451
301.937
301.9288
301.9049
301.9446
301.9208
301.9203
301.9359
301.9439
301.9356
301.9437
301.9357
301.9273
301.9193
301.9355
301.9112
301.9027
301.8947
301.9025
301.9108
301.9106
301.9264
301.9027
301.9184
301.9028
301.9029
301.9186
301.903
301.8868
301.8868
301.8866
301.8864
301.8944
301.9023
301.8942
301.9019
301.9178
301.9259
301.9258
301.9177
301.9093
301.9092
301.925
301.8932
301.893
301.8928
301.9169
301.9087
301.9167
301.9008
301.9325
301.9088
301.9006
301.9085
301.9247
301.9167
301.925
301.9489
301.933
301.9407
301.9326
301.9484
301.9325
301.933
301.9175
301.9175
301.9495
301.9173
301.9415
301.9495
301.9491
301.9333
301.9411
301.9572
301.9655
301.965
301.9489
301.9571
301.9334
301.9499
301.9661
301.974
301.991
301.9832
301.976
301.9922
301.976
301.9922
302.008
302.0001
302.0001
301.976
302.0001
301.984
301.9764
301.9766
301.9927
301.9845
301.992
302.0083
301.9842
302.0074
302.0074
301.9753
301.9993
301.9914
302.0151
301.991
301.9673
302.0075
301.9757
301.9842
301.9919
302.0078
301.9833
301.9597
301.976
301.9673
301.9994
301.984
301.9919
301.976
301.9839
301.9838
301.9837
301.9838
301.984
301.9844
301.9763
301.9683
301.9761
301.9522
302.0079
301.9925
302.0009
301.9771
302.0011
301.9933
301.9853
302.0174
302.0009
301.9927
301.9764
301.9842
301.9681
302.0002
301.9762
301.992
301.9759
301.9757
301.9438
301.9757
301.9915
301.9592
301.9827
301.9991
301.983
301.9988
301.9747
301.9749
301.9829
301.983
301.9749
302.0064
301.9586
301.9664
301.9583
301.9662
301.998
301.9662
301.9738
301.9812
301.9656
301.9495
301.9974
301.9578
301.9496
301.9577
301.9897
301.9742
301.958
301.9577
301.9577
301.9577
301.9339
301.9586
301.9754
301.9594
301.9594
301.9749
301.9501
301.9819
301.9579
302.0136
301.9743
301.9742
301.9821
301.9584
301.9903
301.9579
301.958
301.958
301.9586
301.9665
301.951
301.9751
301.9668
301.9668
301.9908
301.9582
301.9661
301.9341
301.918
301.9819
301.9256
301.9256
301.9573
301.949
301.9333
301.9582
301.9507
301.9745
301.9825
301.9588
301.9348
301.9351
301.9512
301.9506
301.9745
301.9425
301.9582
301.9582
301.9505
301.9662
301.9504
301.9425
301.9343
301.9498
301.9502
301.9339
301.95
301.9419
301.9178
301.9493
301.925
301.933
301.9409
301.9089
301.9408
301.933
301.9088
301.917
301.9567
301.9247
301.9325
301.9408
301.9087
301.9328
301.9168
301.9245
301.9245
301.9408
301.9486
301.9408
301.9569
301.9249
301.9409
301.9569
301.9408
301.932
301.9157
301.9315
301.9239
301.9321
301.9411
301.9491
301.9731
301.9412
301.9333
301.933
301.9167
301.9168
301.9252
301.9335
301.9491
301.9338
301.9102
301.9423
301.9497
301.926
301.9342
301.918
301.9335
301.9256
301.9338
301.9341
301.9578
301.926
301.9099
301.9419
301.9419
301.9262
301.9337
301.918
301.9336
301.9576
301.9415
301.9418
301.9656
301.9427
301.919
301.927
301.9427
301.9428
301.9512
301.9591
301.9429
301.9503
301.9501
301.9341
301.9503
301.9506
301.9184
301.9664
301.9504
301.9586
301.9988
301.9666
301.9667
301.9659
301.9414
301.9324
301.9641
301.9478
301.94
301.9401
301.925
301.9486
301.9326
301.9325
301.9406
301.9167
301.9406
301.9407
301.9252
301.9172
301.941
301.9245
301.9163
301.9162
301.948
301.9242
301.9478
301.9243
301.9402
301.9322
301.9164
301.9328
301.9571
301.9573
301.9656
301.9897
301.9662
301.9747
301.9509
301.9827
301.9586
301.9906
301.9741
301.9581
301.974
301.9817
301.9656
301.966
301.9574
301.9575
301.9655
301.9653
301.9493
301.9332
301.942
301.966
301.9817
301.9498
301.9417
301.95
301.9579
301.9499
301.9661
301.9419
301.9257
301.9737
301.9578
301.9418
301.9499
301.9423
301.9419
301.95
301.9102
301.9423
301.982
301.958
301.9577
301.9336
301.9256
301.9578
301.9497
301.9736
301.9573
301.9572
301.9571
301.933
301.9647
301.9567
301.9807
301.9647
301.965
301.9887
301.9413
301.9495
301.9413
301.9573
301.9573
301.9654
301.9895
301.9975
301.9897
301.9978
301.9902
302.0462
302.0142
302.0142
301.9902
302.0297
301.9896
302.0135
302.0209
302.0051
302.0054
302.0291
302.0215
302.045
302.0204
302.0523
302.0846
302.0854
302.1015
302.0773
302.0613
302.0369
302.0767
302.0209
301.9891
302.014
302.0541
302.0382
302.0545
302.0068
302.0071
302.0309
301.9754
301.959
301.9512
301.9832
301.9669
301.983
301.9832
301.9912
301.9749
301.9827
301.9506
301.9741
301.974
301.9258
301.9576
301.9734
301.9656
301.9658
301.9656
301.9895
301.9654
301.9893
301.9814
301.9975
301.9654
301.9893
302.0452
302.0212
302.0373
302.0212
302.0211
302.021
302.0608
302.0527
301.9891
302.0208
301.9969
302.0049
301.9973
302.1013
302.1494
302.2216
302.2537
302.2779
302.2936
302.2215
302.261
302.2771
302.197
302.1413
302.0613
302.0129
302.0045
301.9965
301.9483
301.9961
301.9641
301.948
301.988
301.9639
301.9639
301.9639
301.9719
301.956
301.9561
301.9959
301.9641
302.0042
301.9641
301.9644
301.9961
301.98
301.98
302.0201
301.9961
301.9961
302.0363
302.0364
302.0207
302.0367
301.9809
301.9809
301.9808
301.973
301.9809
301.9887
301.9567
301.9489
301.9328
301.9326
301.9406
301.9566
301.9645
301.9645
302.0204
301.9806
301.9806
301.9885
301.9804
301.9408
301.9728
301.949
301.9408
301.9248
301.941
301.949
301.9571
301.949
301.9332
301.941
301.941
301.949
301.9569
301.949
301.9572
301.9572
301.9414
301.9493
301.9489
301.9651
301.989
301.9566
301.9484
301.9801
301.9562
301.956
301.9641
301.9959
301.9478
301.9795
301.9475
301.9237
301.9555
301.9474
301.9476
301.9637
301.988
301.9559
301.9478
301.9716
301.9235
301.9715
301.9317
301.9555
301.9796
301.9639
301.9557
301.9399
301.9478
301.9474
301.9637
301.9719
301.9719
301.9878
301.9478
301.9641
301.9799
301.9796
301.988
301.972
301.9639
301.9556
301.9876
301.9876
301.9717
301.9638
301.9319
301.972
301.9958
301.9561
301.9559
301.9559
301.9319
301.9716
301.9558
301.9398
301.9796
301.9554
301.9635
301.9795
301.9639
301.9398
301.9636
301.9875
301.9636
301.9717
301.9718
301.9635
301.9873
301.9874
301.9715
301.9795
301.9634
301.9555
301.9878
302.0034
301.9951
302.0111
301.9789
301.955
301.995
301.9634
301.9394
301.9472
301.955
301.9791
302.0111
301.971
301.9711
301.9868
302.0189
302.003
302.0189
302.0107
302.0028
302.0107
301.9786
301.9948
302.0267
302.0026
301.9788
302.0028
302.0188
301.9869
301.995
301.9869
301.9793
301.9715
301.9635
301.9716
302.0114
301.9635
301.9552
301.9711
301.9631
301.9791
301.955
301.9631
301.9871
302.0109
302.0031
302.0111
302.0592
302.0432
302.027
302.0429
302.0508
302.0667
302.0666
302.0507
302.0589
302.0667
302.0666
302.0743
302.0662
302.0264
302.0426
302.0824
302.0981
302.0901
302.0663
302.0583
302.0661
302.0742
302.0661
302.082
302.098
302.0742
302.0978
302.09
302.0739
302.1059
302.082
302.042
302.0501
302.0021
302.0022
302.0421
302.0421
302.0742
302.0826
302.1143
302.1143
302.0745
302.0744
302.0505
302.0744
302.0504
302.0345
302.0825
302.0186
302.0187
302.0428
302.0108
302.0267
302.0108
302.0427
302.0267
302.0266
302.0665
302.0825
302.1142
302.0822
302.0902
302.1144
302.0822
302.1063
302.0904
302.1302
302.0824
302.0747
302.0826
302.0589
302.0907
302.0989
302.0748
302.123
302.1149
302.1548
302.1306
302.1307
302.1308
302.1307
302.1309
302.1708
302.1306
302.1627
302.1387
302.1223
302.1466
302.1544
302.1544
302.1464
302.1703
302.1543
302.122
302.162
302.1298
302.1218
302.1296
302.1457
302.1773
302.1451
302.1857
302.1699
302.1938
302.1855
302.1778
302.2181
302.162
302.1461
302.17
302.1217
302.1379
302.154
302.1618
302.162
302.154
302.1938
302.1618
302.1776
302.154
302.1378
302.1539
302.1384
302.1305
302.1387
302.1547
302.1466
302.1623
302.1624
302.1704
302.1782
302.1623
302.1461
302.1461
302.1543
302.1701
302.1382
302.1782
302.1782
302.1541
302.1542
302.1618
302.17
302.1622
302.1382
302.162
302.1379
302.13
302.162
302.1539
302.1378
302.1455
302.1137
302.1697
302.1615
302.1296
302.1217
302.0977
302.0976
302.098
302.0979
302.1055
302.1375
302.1375
302.1535
302.1614
302.1614
302.1772
302.1851
302.1295
302.1454
302.1613
302.1776
302.1616
302.1615
302.1295
302.1375
302.1533
302.1535
302.1933
302.1853
302.1372
302.1693
302.1614
302.1534
302.1457
302.1378
302.1616
302.1537
302.1857
302.1616
302.1696
302.2094
302.1772
302.1775
302.1693
302.1855
302.1458
302.1457
302.1935
302.1696
302.1537
302.1698
302.1618
302.162
302.1463
302.1384
302.1543
302.1303
302.1624
302.154
302.1463
302.1304
302.1384
302.1385
302.1305
302.1224
302.1227
302.1226
302.1388
302.1307
302.107
302.1389
302.0911
302.131
302.1311
302.1069
302.131
302.115
302.123
302.1151
302.1632
302.1631
302.1793
302.1633
302.1552
302.1711
302.171
302.1629
302.1868
302.1705
302.1628
302.1867
302.1709
302.1708
302.2028
302.1791
302.155
302.1553
302.1315
302.0915
302.1152
302.0913
302.1076
302.1313
302.0993
302.1152
302.0994
302.1074
302.0915
302.0756
302.1234
302.0917
302.1236
302.0917
302.0757
302.1236
302.1077
302.0995
302.1156
302.0993
302.1235
302.1396
302.1395
302.1076
302.0917
302.1236
302.1075
302.1316
302.1477
302.1238
302.1238
302.0839
302.1158
302.1317
302.108
302.0759
302.0839
302.0761
302.0682
302.108
302.1081
302.1481
302.1241
302.1
302.1317
302.1316
302.1317
302.1396
302.0836
302.0917
302.1157
302.0678
302.0835
302.0998
302.1076
302.0916
302.0915
302.0754
302.0913
302.1074
302.0833
302.0595
302.0912
302.0437
302.052
302.0678
302.0598
302.0598
302.0521
302.0682
302.0843
302.0761
302.0524
302.0044
302.0364
302.0365
302.0125
302.0441
302.0042
302.0124
302.0363
302.0444
302.0603
302.0202
302.0363
302.0204
302.0445
302.0363
302.0122
302.0361
302.0198
302.0197
302.0358
302.0358
302.0517
302.0596
302.0915
302.0593
302.0835
302.0517
302.0754
302.0834
302.0674
302.0593
302.0993
302.0752
302.0911
302.0752
302.0672
302.0993
302.0591
302.0671
302.0272
302.0671
302.0674
302.0511
302.099
302.0672
302.0991
302.0672
302.0675
302.0998
302.0838
302.0756
302.0595
302.0835
302.0917
302.0675
302.0917
302.0997
302.0757
302.0839
302.0599
302.0757
302.0758
302.0677
302.0757
302.0599
302.0517
302.0599
302.0677
302.0837
302.0518
302.0598
302.0517
302.0596
302.0518
302.0437
302.0679
302.0521
302.028
302.0518
302.02
302.0362
302.0437
302.0596
302.0438
302.052
302.0364
302.0369
302.053
302.0528
302.053
302.0768
302.093
302.093
302.1176
302.1015
302.0928
302.109
302.1008
302.0688
302.0455
302.0537
302.0691
302.077
302.0608
302.061
302.0687
302.0609
302.0376
302.0696
302.0699
302.0854
302.1011
302.1013
302.093
302.0691
302.0608
302.045
302.0453
302.061
302.0367
302.0683
302.0443
302.0521
302.0205
302.0208
302.0527
302.0289
302.0447
302.0369
302.045
302.0291
302.0367
302.0128
302.0128
302.021
302.0371
302.0369
302.0448
302.029
301.9971
302.0526
302.0206
302.0367
302.0205
302.0204
302.0124
302.0363
301.9882
301.8771
301.9809
301.9964
302.021
302.0849
302.07
302.0308
302.031
302.0391
302.031
302.0229
302.0307
301.9905
301.9749
301.911
301.8234
301.7758
301.872
301.856
301.9124
301.9681
302.0325
302.1296
302.145
302.057
302.0253
302.1049
302.0967
302.0568
302.0329
302.1048
302.1364
302.0248
302.0005
301.9929
302.0085
302.0883
302.0087
301.9685
301.8331
301.8807
301.9524
301.9124
302.0238
301.9671
301.9907
301.9589
301.9352
301.9749
301.9905
301.9825
301.8624
301.8071
301.7584
301.7268
301.7274
301.6876
301.6398
301.6563
301.6082
301.6318
301.6396
301.6154
301.6152
301.5994
301.6068
301.6152
301.5913
301.6147
301.5992
301.607
301.615
301.5911
301.567
301.5909
301.575
301.5746
301.5747
301.5909
301.5507
301.5905
301.5983
301.5746
301.5907
301.5906
301.5587
301.5905
301.6303
301.5985
301.638
301.6381
301.6542
301.6859
301.6384
301.5826
301.5743
301.5587
301.5746
301.5587
301.5982
301.5822
301.5423
301.5504
301.5899
301.5822
301.5902
301.582
301.5979
301.5981
301.63
301.6455
301.6136
301.5978
301.6377
301.6219
301.6535
301.6616
301.6452
301.6295
301.6373
301.6533
301.6451
301.6611
301.6291
301.6451
301.6528
301.6607
301.6526
301.6211
301.629
301.7167
301.7567
301.8363
301.8442
301.8202
301.7644
301.764
301.804
301.7961
301.8682
301.892
301.8761
301.8683
301.8443
301.8445
301.7968
301.8289
301.8048
301.8046
301.8365
301.8285
301.7967
301.8205
301.8446
301.8443
301.8607
301.8606
301.8291
301.7969
301.8202
301.8358
301.8439
301.8363
301.8046
301.7806
301.7883
301.7643
301.8041
301.7964
301.7883
301.8202
301.8363
301.8041
301.8042
301.7646
301.7724
301.7485
301.7089
301.7408
301.7802
301.7642
301.7645
301.7643
301.7563
301.7566
301.7806
301.7643
301.7799
301.7965
301.7805
301.7962
301.82
301.8441
301.9401
301.9322
301.8919
301.8837
301.8358
301.9077
302.0111
302.0433
302.0676
302.0598
302.0434
302.0035
302.0193
301.9635
301.9555
301.9317
301.9722
301.9479
301.9636
301.9958
301.9719
302.0196
302.0519
302.0438
302.0833
302.0757
302.0918
302.0835
302.0675
302.0595
302.068
302.0919
302.0838
302.068
302.0675
302.0355
301.9876
301.9319
301.868
301.8683
301.8367
301.8367
301.8684
301.8683
301.868
301.8839
301.8841
301.9241
301.8841
301.8365
301.8044
301.7727
301.7726
301.7646
301.7722
301.756
301.7721
301.7882
301.7961
301.804
301.8198
301.852
301.8356
301.8039
301.7798
301.7482
301.7878
301.8119
301.8277
301.8517
301.8597
301.8596
301.8437
301.8195
301.8275
301.8195
301.8116
301.8514
301.8674
301.8918
301.9074
301.8994
301.8992
301.891
301.8829
301.9309
301.9626
301.9628
302.0429
302.0592
302.0511
302.0754
302.0675
302.0595
302.0355
302.0677
302.0919
302.0995
302.1075
302.1076
302.0997
302.0674
302.0276
302.0517
302.0675
302.0432
302.0276
302.0273
302.0433
302.0515
302.0674
302.0598
302.0674
302.0913
302.0913
302.0832
302.1152
302.0993
302.0913
302.1233
302.1072
302.0753
302.091
302.0828
302.0909
302.1069
302.083
302.0832
302.0832
302.0911
302.0832
302.0913
302.0593
302.0833
302.0598
302.02
302.0521
302.0047
302.0363
302.068
302.0922
302.1166
302.0932
302.1101
302.0941
302.1175
302.1173
302.133
302.1008
302.1089
302.1083
302.1008
302.0847
302.101
302.1087
302.1491
302.1339
302.1256
302.2374
302.3577
302.5101
302.4622
302.4063
302.4139
302.4218
302.4694
302.4851
302.5015
302.4699
302.4462
302.462
302.4458
302.3813
302.3096
302.2712
302.2465
302.2071
302.2469
302.4142
302.4928
302.4605
302.4207
302.445
302.4527
302.4771
302.4458
302.4858
302.541
302.5323
302.5248
302.525
302.5332
302.5258
302.4698
302.4382
302.4296
302.4383
302.5025
302.5509
302.5348
302.511
302.5187
302.5184
302.5351
302.5678
302.5447
302.5216
302.5603
302.5125
302.5843
302.6004
302.632
302.6081
302.6082
302.6163
302.6087
302.6404
302.6322
302.6411
302.6575
302.6402
302.6556
302.6788
302.6391
302.6154
302.6318
302.6081
302.5917
302.5759
302.5599
302.5757
302.6084
302.623
302.6313
302.6395
302.6305
302.6071
302.5663
302.5348
302.5102
302.4864
302.4778
302.4383
302.4705
302.455
302.4862
302.4785
302.4949
302.4626
302.4782
302.4864
302.4861
302.4542
302.4303
302.4936
302.446
302.4539
302.4458
302.4303
302.4239
302.4878
302.4556
302.4631
302.5017
302.5502
302.5908
302.6394
302.6626
302.5988
302.5589
302.5427
302.5273
302.4706
302.4942
302.5101
302.4947
302.5417
302.5421
302.598
302.5737
302.6056
302.6379
302.686
302.6938
302.7019
302.6616
302.6057
302.6055
302.4934
302.4858
302.5013
302.5171
302.4843
302.4608
302.4289
302.4284
302.4134
302.4445
302.4292
302.4292
302.4377
302.422
302.4785
302.4546
302.4144
302.4216
302.3975
302.4612
302.4688
302.4924
302.5641
302.5237
302.548
302.6525
302.6762
302.7163
302.716
302.74
302.7963
302.8361
302.9082
302.9006
302.8606
302.797
302.7479
302.7
302.6603
302.6527
302.6927
302.7731
302.7967
302.7564
302.6045
302.6127
302.6201
302.628
302.6038
302.6441
302.708
302.764
302.7794
302.7955
302.8517
302.8521
302.8523
302.8123
302.8123
302.7881
302.8044
302.7805
302.7965
302.7247
302.6287
302.5885
302.5883
302.6364
302.6682
302.7084
302.7405
302.7563
302.7482
302.7644
302.8043
302.7563
302.8122
302.8444
302.885
302.9007
302.9001
302.9411
302.9566
302.981
302.9653
302.933
302.9168
302.8851
302.9331
302.909
302.893
302.9015
302.8616
302.8776
302.8699
302.8695
302.8618
302.8696
302.8778
302.854
302.8137
302.7815
302.7813
302.757
302.6845
302.6931
302.7006
302.716
302.7079
302.6998
302.6841
302.6919
302.6601
302.6599
302.7003
302.7238
302.7237
302.7478
302.7559
302.764
302.74
302.6998
302.6919
302.6438
302.6517
302.6761
302.7004
302.6927
302.6925
302.7245
302.7004
302.7002
302.6521
302.7
302.7003
302.6925
302.6841
302.6678
302.6436
302.6519
302.6759
302.7635
302.7797
302.7321
302.7239
302.7156
302.6998
302.6997
302.7798
302.8042
302.8358
302.8199
302.8595
302.8835
302.8919
302.8837
302.8438
302.8441
302.7888
302.7972
302.8294
302.8135
302.8132
302.8294
302.8535
302.9091
302.8932
302.8856
302.9339
302.9497
302.949
302.9416
302.9255
302.9261
302.9337
302.9176
302.8693
302.8453
302.805
302.853
302.8453
302.765
302.7252
302.717
302.7006
302.6847
302.6854
302.6523
302.6768
302.6928
302.6843
302.6845
302.6844
302.6761
302.6443
302.6601
302.6763
302.6847
302.6847
302.7408
302.7011
302.7011
302.6851
302.7891
302.781
302.7408
302.6527
302.5488
302.5328
302.5252
302.5335
302.5659
302.5818
302.5817
302.5896
302.6136
302.5735
302.5337
302.5576
302.5652
302.5968
302.6692
302.6212
302.613
302.6128
302.6366
302.6852
302.6699
302.6776
302.717
302.7734
302.7335
302.7578
302.7492
302.7182
302.6783
302.6865
302.6862
302.6779
302.6779
302.6377
302.6534
302.6539
302.614
302.5822
302.5423
302.5749
302.5743
302.5822
302.5743
302.5182
302.5746
302.5104
302.5587
302.5591
302.5752
302.5415
302.5255
302.5017
302.4705
302.5101
302.5186
302.5103
302.5343
302.5021
302.4945
302.5263
302.5266
302.5665
302.5664
302.5748
302.5587
302.5502
302.5979
302.5983
302.6942
302.6866
302.6782
302.6306
302.5504
302.5342
302.494
302.5017
302.5254
302.5495
302.5335
302.55
302.5657
302.5657
302.5574
302.5736
302.5974
302.5652
302.5735
302.525
302.5893
302.5732
302.5652
302.5894
302.6214
302.6133
302.6058
302.6454
302.6618
302.6778
302.6459
302.6217
302.6298
302.6693
302.6854
302.7016
302.6214
302.6605
302.6927
302.5654
302.5177
302.5099
302.4228
302.3907
302.399
302.4229
302.4305
302.4468
302.4868
302.551
302.6226
302.6465
302.6142
302.6546
302.7266
302.7023
302.5818
302.4933
302.5339
302.5582
302.5344
302.4464
302.414
302.3822
302.3981
302.3903
302.3742
302.358
302.382
302.39
302.382
302.3659
302.3655
302.3575
302.3733
302.3892
302.3896
302.3738
302.382
302.3896
302.3655
302.3814
302.3898
302.3816
302.3896
302.3817
302.3736
302.3497
302.3896
302.3738
302.3579
302.3492
302.3575
302.3339
302.3266
302.4063
302.4467
302.4144
302.3581
302.326
302.3015
302.2776
302.3013
302.3009
302.3248
302.2924
302.3008
302.2856
302.3264
302.3347
302.3266
302.3672
302.3752
302.3596
302.3511
302.3752
302.3586
302.3587
302.3746
302.3985
302.4069
302.447
302.4073
302.3989
302.447
302.4547
302.4548
302.4467
302.4466
302.4623
302.4303
302.4699
302.4538
302.446
302.4464
302.4626
302.463
302.4548
302.4629
302.4466
302.4626
302.4785
302.4462
302.4705
302.4227
302.4307
302.4308
302.3905
302.4061
302.4063
302.4142
302.4301
302.43
302.4458
302.4619
302.4539
302.4379
302.4375
302.4533
302.4456
302.4456
302.4379
302.4301
302.422
302.4382
302.4142
302.4299
302.4298
302.4301
302.4698
302.5023
302.4945
302.5104
302.4941
302.4701
302.4544
302.4867
302.4784
302.4701
302.4937
302.4618
302.4618
302.4698
302.4543
302.4701
302.478
302.4699
302.4618
302.5016
302.4695
302.4615
302.4856
302.4695
302.4614
302.4534
302.4534
302.4534
302.4695
302.4695
302.422
302.4695
302.4532
302.4933
302.469
302.4611
302.4849
302.4531
302.4618
302.4539
302.4938
302.502
302.4697
302.4695
302.4696
302.4613
302.4933
302.4614
302.4614
302.4614
302.4693
302.4693
302.4935
302.4854
302.4934
302.5015
302.469
302.4526
302.4443
302.4922
302.5322
302.6204
302.6521
302.7078
302.6678
302.6919
302.6677
302.6838
302.6757
302.6673
302.6515
302.6116
302.6273
302.6034
302.6436
302.6355
302.6918
302.716
302.6998
302.7477
302.8039
302.8441
302.8438
302.8755
302.8276
302.8436
302.8513
302.8352
302.8193
302.8193
302.8112
302.8351
302.8511
302.8915
302.9156
302.9558
302.9475
302.9556
302.9477
302.9638
302.9637
302.9958
302.9719
302.9877
302.9956
303.0116
302.9796
302.9636
302.8757
302.8438
302.6911
302.5631
302.5229
302.4911
302.5392
302.5952
302.6271
302.5721
302.6362
302.7238
302.6998
302.6122
302.5961
302.5641
302.5399
302.4757
302.4677
302.4997
302.4438
302.4758
302.4758
302.4597
302.4756
302.4755
302.4436
302.4678
302.4597
302.4598
302.4678
302.4759
302.4757
302.4513
302.483
302.451
302.4749
302.4987
302.459
302.483
302.4349
302.4429
302.4595
302.4671
302.459
302.4669
302.4748
302.4747
302.4745
302.4902
302.4743
302.4743
302.4582
302.4503
302.4741
302.4421
302.4661
302.4261
302.4502
302.4502
302.4583
302.4421
302.4661
302.4502
302.4261
302.45
302.482
302.4581
302.4982
302.4983
302.4743
302.4904
302.4747
302.4987
302.4662
302.4743
302.4827
302.5066
302.5064
302.4668
302.499
302.483
302.483
302.5232
302.539
302.5471
302.5311
302.5471
302.5311
302.539
302.539
302.5551
302.5712
302.595
302.5471
302.5711
302.6029
302.6108
302.6024
302.6107
302.6824
302.7144
302.6908
302.6751
302.6269
302.5951
302.6027
302.5951
302.6194
302.6351
302.7069
302.6516
302.6438
302.7237
302.7961
302.7716
302.7475
302.7074
302.707
302.675
302.6592
302.6353
302.6353
302.5396
302.5637
302.5398
302.5081
302.5324
302.5167
302.5168
302.501
302.5089
302.4927
302.5085
302.5083
302.4845
302.4843
302.5004
302.4683
302.4924
302.4684
302.4683
302.5002
302.4843
302.4924
302.5322
302.5161
302.508
302.5
302.5079
302.5161
302.5241
302.5398
302.5711
302.587
302.5707
302.611
302.7318
302.7324
302.772
302.7714
302.7962
302.7803
302.8362
302.8599
302.8597
302.8676
302.8916
302.8354
302.8507
302.819
302.7948
302.7867
302.7387
302.7466
302.7707
302.7628
302.7226
302.7546
302.7786
302.7952
302.7788
302.8026
302.8027
302.7868
302.7867
302.8106
302.7704
302.7784
302.7865
302.7948
302.787
302.771
302.7152
302.6352
302.5796
302.5875
302.5476
302.5558
302.604
302.588
302.6121
302.5803
302.5805
302.5966
302.644
302.6361
302.6677
302.636
302.6357
302.6199
302.6677
302.6362
302.6199
302.5724
302.5643
302.5164
302.5324
302.5322
302.5321
302.5078
302.5157
302.5156
302.5072
302.499
302.4987
302.4992
302.4915
302.4917
302.4915
302.4595
302.4438
302.4523
302.4364
302.4367
302.4441
302.4196
302.4513
302.491
302.4593
302.4753
302.4837
302.4513
302.5318
302.6036
302.604
302.5082
302.4442
302.4207
302.4443
302.4286
302.4451
302.4611
302.5009
302.4372
302.4615
302.4536
302.4774
302.4775
302.4852
302.4694
302.4453
302.4853
302.4933
302.5336
302.5576
302.4936
302.5095
302.5013
302.5009
302.4927
302.5008
302.4849
302.4611
302.4449
302.4449
302.4449
302.4286
302.4364
302.4604
302.4443
302.4521
302.4919
302.4758
302.468
302.4757
302.4517
302.4515
302.4593
302.4829
302.4587
302.483
302.4831
302.4588
302.4828
302.459
302.459
302.4748
302.4669
302.4827
302.4905
302.443
302.4748
302.483
302.4906
302.4426
302.4747
302.5066
302.4904
302.5066
302.4665
302.4824
302.4826
302.4904
302.4743
302.4667
302.4584
302.4585
302.4504
302.458
302.4822
302.4663
302.4583
302.4821
302.4981
302.4821
302.4819
302.4903
302.4745
302.4907
302.4667
302.4663
302.4427
302.4505
302.4187
302.4349
302.4428
302.4269
302.4109
302.4508
302.4346
302.4269
302.4185
302.4344
302.4587
302.4108
302.4191
302.3947
302.4029
302.4028
302.403
302.4268
302.403
302.4027
302.4026
302.4106
302.3946
302.4112
302.4268
302.4746
302.4268
302.3868
302.3948
302.4106
302.4106
302.4186
302.4104
302.4184
302.4104
302.4027
302.4109
302.4106
302.3865
302.4025
302.3862
302.3782
302.3784
302.4025
302.3945
302.3864
302.4025
302.3867
302.3867
302.4026
302.3866
302.419
302.4509
302.4027
302.4348
302.4429
302.4268
302.4426
302.4427
302.4589
302.4671
302.4507
302.4989
302.523
302.4751
302.451
302.4432
302.4673
302.5153
302.5711
302.5392
302.5398
302.5958
302.6358
302.6438
302.668
302.6599
302.6762
302.6199
302.6119
302.5961
302.5804
302.5568
302.5568
302.6131
302.6055
302.5654
302.5729
302.5568
302.5249
302.5087
302.517
302.4767
302.4523
302.4684
302.4602
302.3802
302.3165
302.3011
302.2848
302.2284
302.2683
302.2445
302.2124
302.2444
302.308
302.3401
302.2363
302.2043
302.1642
302.1403
302.1721
302.1961
302.3001
302.3161
302.3325
302.3959
302.3961
302.3799
302.3477
302.3159
302.284
302.284
302.3
302.3075
302.3156
302.2595
302.2916
302.2517
302.2276
302.1636
302.1396
302.1559
302.1718
302.1876
302.2355
302.2677
302.3557
302.4034
302.3715
302.4273
302.4354
302.3475
302.2916
302.2918
302.3086
302.3246
302.3639
302.4523
302.5648
302.5887
302.5164
302.4371
302.3892
302.3573
302.3971
302.4286
302.3962
302.3885
302.3243
302.3082
302.3162
302.26
302.2604
302.3085
302.3964
302.4923
302.5641
302.5246
302.6284
302.6775
302.6616
302.6451
302.6777
302.7025
302.7108
302.7834
302.8072
302.815
302.8309
302.8151
302.807
302.8234
302.7199
302.5444
302.4571
302.4974
302.5288
302.5288
302.5284
302.6073
302.591
302.6146
302.4784
302.3587
302.151
302.1906
302.175
302.1667
302.1985
302.3664
302.3111
302.1428
302.0557
302.1439
302.2958
302.4083
302.4881
302.5763
302.68
302.6636
302.5598
302.3755
302.2876
302.2554
302.2469
302.2077
302.2071
302.2387
302.303
302.3028
302.3102
302.3422
302.3658
302.3659
302.3897
302.3817
302.3894
302.3416
302.3255
302.2859
302.2379
302.2864
302.1749
302.3187
302.191
302.1192
302.2788
302.3748
302.3424
302.3663
302.4146
302.159
302.0234
302.0632
302.1604
302.2086
302.264
302.4403
302.4727
302.4955
302.4959
302.5428
302.6064
302.5828
302.6781
302.71
302.1584
301.9026
301.8306
301.7512
301.7192
301.7827
301.8071
301.8387
301.799
301.8151
301.8547
301.8627
301.8464
301.8468
301.8392
301.8474
301.8792
301.9431
301.8793
301.935
301.9669
301.9668
302.0067
302.0386
302.0305
302.0066
301.9825
301.9905
301.9664
301.9344
301.9183
301.9423
301.918
301.8697
301.8618
301.8697
301.9101
301.9178
301.8937
301.9335
301.9658
301.9818
301.9576
301.9813
301.9575
301.9973
302.0208
301.973
301.949
301.9728
301.9649
301.9567
301.933
301.9806
301.9408
301.9091
301.941
301.9726
302.0291
302.0451
302.0532
302.0691
302.0289
302.0367
302.0447
302.0289
302.0607
302.0208
302.021
301.9653
301.9175
301.8856
301.8376
301.8932
301.9093
301.8932
301.9089
301.8534
301.8932
301.9567
301.9565
301.9483
301.9643
301.9881
301.9563
301.9402
301.9401
301.9319
301.9401
301.9483
301.9881
302.0121
301.9884
301.9882
302.0045
302.0045
301.9803
301.9246
301.8529
301.7971
301.7809
301.8046
301.8122
301.8597
301.8758
301.852
301.8441
301.9075
301.9956
302.0198
302.0201
302.0121
302.0361
302.0363
302.0042
302.028
302.0357
302.0199
302.0278
302.0118
302.0278
302.0354
302.0355
302.0359
302.0279
302.0039
301.9961
301.9959
302.0119
302.028
302.0437
302.0678
302.1316
302.1237
302.1237
302.1157
302.0918
302.0681
302.0761
302.0837
302.0835
302.0754
302.0833
302.0512
302.0513
302.0432
302.0352
302.0194
302.0356
302.0434
302.0438
302.0521
302.0684
302.0765
302.0682
302.0524
302.0765
302.0605
302.0681
302.0522
302.0362
302.0363
302.0441
302.012
302.0598
302.028
302.0361
302.0524
302.0283
302.0117
302.0356
302.0191
302.035
302.0114
302.0428
302.0746
302.0588
302.0186
302.0581
302.0504
302.0349
302.0509
302.0269
302.0032
301.9951
301.9872
301.9874
301.9711
301.9788
302.0026
302.0267
302.0589
302.075
302.0668
302.0669
302.083
302.0269
301.963
301.8674
301.8435
301.8275
301.8594
301.9472
302.0667
302.043
302.0669
302.0588
302.0509
302.0589
302.0347
302.0507
302.0347
302.0109
301.9711
302.0031
301.9872
301.9631
301.9152
301.947
301.963
301.9791
302.0191
302.0354
302.0597
302.0361
301.9398
301.8202
301.7802
301.836
301.8443
301.8522
301.8443
301.8522
301.8048
301.7729
301.7647
301.789
301.7572
301.813
301.7889
301.7571
301.7572
301.757
301.749
301.773
301.757
301.7652
301.805
301.8528
301.9326
301.9406
301.9009
301.8447
301.8689
301.8212
301.8131
301.8289
301.7889
301.7254
301.725
301.7171
301.6854
301.7013
301.701
301.6693
301.6852
301.7012
301.6853
301.6615
301.6695
301.6775
301.6933
301.6852
301.6694
301.6931
301.6534
301.6613
301.6616
301.6536
301.6613
301.6772
301.6536
301.6694
301.6852
301.6772
301.6852
301.685
301.6609
301.677
301.6612
301.6694
301.6373
301.669
301.6452
301.6373
301.7013
301.6376
301.6376
301.677
301.6933
301.6852
301.6615
301.6855
301.6693
301.6616
301.6616
301.6377
301.6773
301.6458
301.6934
301.7174
301.6776
301.7097
301.686
301.702
301.7017
301.6856
301.6699
301.6773
301.7177
301.6857
301.7016
301.6938
301.7017
301.67
301.7097
301.71
301.7341
301.7258
301.7017
301.7019
301.7017
301.7337
301.7333
301.8052
301.8375
301.8295
301.8693
301.8375
301.8213
301.8055
301.7974
301.7974
301.7491
301.7655
301.7655
301.7177
301.6937
301.7177
301.7412
301.7491
301.7411
301.805
301.8849
301.9569
301.8851
301.8057
301.7575
301.718
301.7257
301.7255
301.7494
301.7575
301.7972
301.7974
301.8134
301.8216
301.7896
301.7738
301.7658
301.7498
301.7337
301.7498
301.7413
301.7493
301.7574
301.7574
301.7731
301.7732
301.7971
301.765
301.7652
301.7413
301.7578
301.7735
301.8454
301.8379
301.8456
301.8615
301.8777
301.8941
301.8858
301.8536
301.8456
301.8699
301.8543
301.8619
301.8779
301.9013
301.9174
301.9013
301.901
301.9007
301.9087
301.8846
301.8927
301.917
301.9008
301.9008
301.917
301.8849
301.9247
301.9164
301.9324
301.8923
301.8765
301.8684
301.8445
301.8127
301.8365
301.8367
301.8682
301.8762
301.8443
301.8441
301.8359
301.8042
301.7961
301.8199
301.8358
301.8445
301.8604
301.8765
301.9082
301.8759
301.8682
301.8363
301.8442
301.8281
301.8361
301.8439
301.7961
301.8517
301.8763
301.8364
301.8445
301.8525
301.8524
301.8839
301.8683
301.8761
301.86
301.8837
301.8441
301.8843
301.8602
301.8682
301.8923
301.8682
301.8442
301.8679
301.8758
301.8839
301.8518
301.8518
301.8438
301.8517
301.8517
301.8279
301.828
301.8521
301.8443
301.8522
301.8518
301.8439
301.8521
301.8281
301.876
301.8756
301.8835
301.8278
301.8516
301.8753
301.8751
301.8832
301.8832
301.8591
301.8432
301.8429
301.851
301.875
301.8431
301.8433
301.8515
301.8435
301.8593
301.8433
301.8354
301.8355
301.8352
301.8511
301.8433
301.8513
301.8115
301.7959
301.7878
301.7801
301.78
301.7882
301.7961
301.7801
301.7961
301.7879
301.7721
301.7879
301.7878
301.7639
301.78
301.7639
301.7718
301.7878
301.7956
301.7878
301.7878
301.7718
301.7637
301.7877
301.7878
301.7641
301.7561
301.7479
301.748
301.7641
301.7882
301.7641
301.7883
301.7643
301.7561
301.772
301.764
301.7479
301.7478
301.7558
301.7561
301.7241
301.7561
301.7803
301.7802
301.7721
301.7561
301.7798
301.8037
301.7641
301.7798
301.772
301.7958
301.8039
301.772
301.8119
301.7717
301.7478
301.8037
301.7559
301.756
301.7801
301.7718
301.7958
301.8039
301.7721
301.7561
301.7802
301.7637
301.7718
301.8119
301.7879
301.7958
301.7879
301.772
301.7799
301.7637
301.7876
301.8115
301.8276
301.7879
301.7799
301.7717
301.7796
301.7718
301.7718
301.7635
301.7953
301.7637
301.7955
301.78
301.7957
301.7956
301.7958
301.8273
301.8353
301.8272
301.8512
301.8278
301.8596
301.8914
301.8754
301.8834
301.8672
301.8754
301.8595
301.9071
301.9951
302.1069
302.131
302.1471
302.1553
302.1875
302.1555
302.1717
302.1323
302.1244
302.1324
302.0602
302.052
302.0121
302.0042
301.9645
301.9406
301.9404
301.9243
301.932
301.9084
301.9162
301.9478
302.0118
302.1079
302.172
302.2038
302.1641
302.2438
302.3
302.2441
302.0761
301.9804
301.933
301.9091
301.8932
301.9252
301.9571
301.9012
301.9491
301.9571
301.9173
301.9014
301.9256
301.8852
301.9091
301.9253
301.9016
301.9013
301.9097
301.9095
301.9015
301.9257
301.9016
301.8934
301.9092
301.8934
301.8932
301.9094
301.8932
301.8852
301.8932
301.8936
301.8932
301.8932
301.8854
301.8775
301.8932
301.9013
301.9171
301.9252
301.933
301.925
301.9173
301.9171
301.9091
301.933
301.9254
301.917
301.9569
301.9645
301.9731
302.0047
302.005
301.9967
302.0528
302.0765
302.1163
302.1161
302.1241
302.1319
302.0438
301.9719
301.9721
301.9638
301.932
301.9482
301.9322
301.916
301.9322
301.94
301.9559
301.9402
301.9563
301.9484
301.9722
301.9643
301.9719
302.0039
301.9719
301.9799
302.0436
302.0759
302.1078
302.1238
302.1158
302.1396
302.1635
302.1635
302.1793
302.1632
302.1313
302.1311
302.1472
302.1073
302.1154
302.1473
302.1394
302.1794
302.1795
302.1722
302.18
302.1638
302.1317
302.1635
302.1313
302.1317
302.1157
302.107
302.0355
301.9716
301.9079
301.9318
301.9794
301.9315
301.9476
301.9954
302.0034
302.0192
302.0826
302.1063
302.1059
302.1457
302.1701
302.1139
302.1542
302.1618
302.1857
302.2575
302.3132
302.3611
302.3614
302.3538
302.2895
302.2096
302.1296
302.0579
302.0978
302.0581
301.9781
301.9622
301.9381
301.9064
301.9543
301.9063
301.938
301.9298
301.9538
302.0257
302.1215
302.2016
302.2174
302.2893
302.2895
302.3214
302.3212
302.3612
302.3854
302.4174
302.4176
302.4498
302.4737
302.4421
302.4261
302.45
302.45
302.49
302.4581
302.418
302.4017
302.3541
302.314
302.3459
302.394
302.3696
302.3779
302.3538
302.3136
302.2978
302.2655
302.2255
302.2495
302.2816
302.2177
302.2335
302.2336
302.2335
302.2973
302.2814
302.3137
302.3299
302.2179
302.2098
302.2177
302.2495
302.2412
302.2574
302.2733
302.2575
302.2734
302.2497
302.2499
302.2655
302.2336
302.2175
302.1853
302.1775
302.1857
302.1776
302.2174
302.2013
302.2013
302.1935
302.2012
302.2253
302.2333
302.2011
302.1772
302.1532
302.1612
302.1694
302.1855
302.1775
302.1693
302.153
302.1611
302.2012
302.1852
302.2091
302.1533
302.1532
302.1052
302.1052
302.1212
302.1211
302.1292
302.1695
302.1135
302.1533
302.1533
302.2092
302.3933
302.3853
302.4491
302.577
302.601
302.5292
302.5372
302.4411
302.313
302.2651
302.2971
302.3051
302.3292
302.3291
302.3293
302.3534
302.2973
302.3134
302.3136
302.3136
302.2733
302.2814
302.2892
302.2812
302.2892
302.3132
302.3131
302.3372
302.3611
302.4093
302.3533
302.3456
302.3693
302.2975
302.2973
302.3774
302.3614
302.4095
302.4011
302.465
302.5049
302.457
302.4409
302.4174
302.3694
302.3372
302.3293
302.321
302.2816
302.2899
302.2816
302.3058
302.3138
302.3214
302.3375
302.3776
302.4494
302.5135
302.5218
302.5697
302.5216
302.5297
302.5619
302.5459
302.5301
302.5377
302.5698
302.5216
302.5136
302.5378
302.5212
302.5215
302.5216
302.4897
302.5377
302.5135
302.4975
302.4894
302.4813
302.5215
302.4815
302.4976
302.4895
302.4734
302.4814
302.4576
302.4578
302.4341
302.4019
302.41
302.3943
302.3862
302.3943
302.4024
302.4263
302.4504
302.4422
302.4261
302.4741
302.418
302.442
302.4343
302.4421
302.4661
302.3863
302.4023
302.4339
302.4259
302.482
302.4979
302.4657
302.4419
302.4417
302.4655
302.4659
302.442
302.4417
302.458
302.4419
302.4178
302.4176
302.4339
302.4338
302.4016
302.4097
302.4258
302.4176
302.3859
302.3937
302.3698
302.4017
302.4098
302.3939
302.3539
302.3382
302.3382
302.3384
302.2821
302.2422
302.2503
302.2745
302.2662
302.2499
302.226
302.2418
302.226
302.202
302.2022
302.1862
302.2107
302.2187
302.1866
302.1625
302.1784
302.1468
302.1388
302.147
302.203
302.1948
302.1788
302.1708
302.1548
302.1387
302.1627
302.1705
302.1545
302.1387
302.1548
302.1546
302.1707
302.1628
302.2027
302.2505
302.2667
302.2023
302.2263
302.2338
302.3136
302.2655
302.2654
302.2814
302.2415
302.2415
302.3692
302.3371
302.353
302.345
302.3771
302.361
302.3772
302.3935
302.4095
302.4335
302.4255
302.3773
302.3932
302.3694
302.3854
302.3697
302.3696
302.3776
302.3538
302.3377
302.3694
302.3933
302.3615
302.3774
302.3775
302.4173
302.3772
302.369
302.3369
302.3529
302.3769
302.3688
302.3532
302.3374
302.3451
302.3608
302.3686
302.3446
302.3688
302.3769
302.3446
302.3606
302.3608
302.3846
302.3687
302.3606
302.4165
302.4004
302.3763
302.3841
302.3926
302.4326
302.4083
302.4004
302.3366
302.2808
302.2891
302.2814
302.3219
302.338
302.3378
302.338
302.338
302.3543
302.3385
302.3466
302.3784
302.3387
302.3705
302.3385
302.3864
302.3457
302.338
302.3061
302.3382
302.3543
302.3381
302.3382
302.2979
302.3138
302.3134
302.3376
302.3137
302.3138
302.3299
302.3541
302.3779
302.4189
302.5068
302.5222
302.5864
302.6829
302.7392
302.7474
302.7155
302.6909
302.643
302.5628
302.4911
302.4268
302.4118
302.4279
302.4843
302.4122
302.3327
302.3564
302.436
302.5561
302.5959
302.6678
302.7076
302.7399
302.732
302.7241
302.7163
302.7642
302.7644
302.764
302.74
302.7475
302.7635
302.7315
302.6675
302.6597
302.676
302.5724
302.4044
302.2441
302.1882
302.1323
302.0767
302.1085
302.0924
302.1243
302.1887
302.2922
302.3159
302.3235
302.2598
302.2598
302.1958
302.2033
302.179
302.0995
302.1073
302.2111
302.2507
302.3231
302.395
302.4271
302.4108
302.4187
302.4587
302.4186
302.3707
302.3311
302.2675
302.2675
302.2036
302.3795
302.5076
302.4518
302.3555
302.2678
302.2757
302.2757
302.2362
302.2603
302.205
302.2206
302.2129
302.2372
302.317
302.3088
302.3246
302.3249
302.309
302.2294
302.1736
302.1255
302.1176
302.0938
302.0617
302.0222
302.0142
302.0139
301.9978
302.053
302.0848
302.077
302.0768
302.0844
302.0605
302.0527
302.0685
302.0607
302.0605
302.0686
302.0369
302.0609
302.0367
302.0524
302.0443
302.0528
302.0605
302.0286
302.0207
302.0289
302.0448
302.0208
302.0126
302.0363
302.0206
302.0128
302.0128
302.0047
302.0447
302.0447
301.9967
301.9645
301.9726
301.9885
301.9645
301.9567
301.9567
301.9647
301.9964
301.9725
301.9802
301.9882
301.9643
301.9958
301.9561
301.9721
302.0122
302.0119
301.9558
301.9717
301.9637
301.9478
301.94
301.9559
301.9157
301.9556
301.9558
301.9717
301.9875
301.9556
301.9796
301.9876
301.9478
301.9796
301.9634
301.9552
301.9633
301.9472
301.9232
301.9232
301.9312
301.947
301.955
301.9792
301.9554
301.9715
301.9393
301.9555
301.9393
301.9311
301.9391
301.9393
301.9554
301.9235
301.9153
301.947
301.9472
301.9713
301.9715
301.9235
301.9394
301.9475
301.9395
301.9395
301.9236
301.9475
301.9236
301.9556
301.9478
301.9478
301.9638
301.9479
301.9558
301.9556
301.9395
301.9317
301.9478
301.9397
301.9476
301.9397
301.9796
301.9637
301.9635
301.9476
301.9635
301.9317
301.9716
302.0193
301.9795
301.9474
301.9715
301.9554
302.0593
302.1472
302.1393
302.0912
302.1233
302.0912
302.0674
302.0515
302.0352
302.0274
302.0273
302.035
302.035
302.0589
302.075
302.0346
302.0424
302.0427
302.0265
302.0265
302.0104
301.9944
302.0183
301.9624
301.9784
301.9945
301.9946
301.9706
301.9465
301.9864
301.8986
301.9146
301.9466
301.9387
302.0504
302.2823
302.5384
302.6667
302.6428
302.5626
302.5706
302.6346
302.6186
302.6182
302.6181
302.6184
302.6985
302.6905
302.6584
302.6339
302.634
302.6903
302.8104
302.8024
302.8267
302.8746
302.8746
302.8828
302.8745
302.8668
302.8746
302.8589
302.8106
302.7784
302.7626
302.7466
302.7464
302.7146
302.7068
302.6989
302.6992
302.7231
302.7152
302.7231
302.7233
302.7477
302.7394
302.7315
302.7474
302.6832
302.6349
302.571
302.6184
302.6588
302.6671
302.683
302.6985
302.6582
302.6744
302.626
302.6343
302.6264
302.61
302.6502
302.6577
302.69
302.6979
302.714
302.6259
302.5536
302.5458
302.586
302.6264
302.6263
302.6264
302.658
302.6262
302.6019
302.61
302.6341
302.6263
302.6018
302.5699
302.5937
302.5778
302.5536
302.5612
302.5529
302.5769
302.5769
302.5769
302.5529
302.5448
302.5528
302.5687
302.5849
302.5849
302.5688
302.5847
302.5769
302.5368
302.5287
302.5369
302.5129
302.5211
302.5851
302.5453
302.6173
302.6413
302.6171
302.6091
302.6091
302.6089
302.625
302.6253
302.6413
302.6812
302.6408
302.6727
302.657
302.6408
302.633
302.665
302.7049
302.761
302.8252
302.8813
302.8733
302.9132
302.9535
302.9859
303.0261
303.0984
303.1707
303.203
303.203
303.1547
303.1388
303.1148
303.0743
303.01
302.954
302.882
302.6979
302.5618
302.666
302.7222
302.6742
302.73
302.7057
302.5939
302.4337
302.4894
302.5215
302.5053
302.6016
302.6417
302.674
302.6584
302.6743
302.6099
302.5781
302.5942
302.6023
302.6264
302.5782
302.5703
302.5864
302.4587
302.4908
302.4428
302.4349
302.4587
302.4267
302.4187
302.3708
302.3946
302.3865
302.3547
302.3705
302.3625
302.3545
302.3625
302.3784
302.3944
302.3862
302.3784
302.3703
302.3542
302.3621
302.3701
302.3861
302.442
302.482
302.4979
302.5623
302.5703
302.5864
302.5543
302.5381
302.4899
302.4738
302.4578
302.49
302.562
302.5864
302.6104
302.6024
302.6505
302.6266
302.7146
302.9233
303.1561
303.2284
303.2605
303.221
303.1969
303.2134
303.1812
303.157
303.1568
303.1799
303.2041
303.2358
303.284
303.2925
303.2361
303.2437
303.2922
303.2683
303.2764
303.3003
303.2838
303.2599
303.2838
303.2997
303.2918
303.2838
303.2758
303.2677
303.236
303.1879
303.132
303.1486
303.1891
303.1651
303.205
303.229
303.2208
303.2529
303.2448
303.2289
303.1727
303.1327
303.1089
303.0441
303.02
303.0364
302.9965
303.0121
302.8917
302.7308
302.7471
302.8506
302.9546
302.9866
303.0422
303.0262
302.962
302.7698
302.6741
302.6819
302.7217
302.7542
302.835
302.8191
302.8191
302.8112
302.7552
302.7307
302.7309
302.7466
302.6983
302.5379
302.5061
302.4822
302.4341
302.3701
302.3384
302.3302
302.338
302.3304
302.3547
302.2105
302.1706
302.1468
302.075
302.067
302.0987
302.1065
302.0507
302.0428
302.0189
302.0029
302.0187
302.0266
302.0108
302.0108
302.0028
302.0346
302.0348
302.0107
302.0426
302.0028
302.0265
302.0266
302.0107
302.0107
302.0265
301.9867
302.0186
302.0186
302.0186
302.0105
302.0186
302.0026
302.0265
302.0344
302.0265
302.0184
302.0263
302.0421
302.0343
302.0502
302.0262
302.0662
302.0583
302.0185
302.0345
302.0503
302.0341
302.0422
302.0584
302.0343
302.0582
302.0581
302.0422
302.0424
302.0664
302.0983
302.0981
302.0822
302.0581
302.0421
302.0663
302.0343
302.0343
302.0183
302.0502
302.0742
302.074
302.0818
302.0899
302.0818
302.0657
302.0576
302.0417
302.0657
302.0578
302.0337
302.0257
302.0177
302.0257
302.0255
302.0497
302.0416
302.0417
302.0576
302.0576
302.0336
302.0255
302.0256
302.0414
302.0255
302.0416
302.0496
302.0976
302.0657
302.0737
302.0818
302.0659
302.0817
302.0737
302.0816
302.0896
302.0738
302.0576
302.0415
302.0494
302.0494
302.0815
302.1297
302.13
302.1297
302.1057
302.0578
302.0582
302.0579
302.0415
302.0177
301.9859
302.01
302.0581
302.0661
302.0422
302.0582
302.0263
302.0102
302.0659
302.0418
302.0819
302.0979
302.1059
302.09
302.0822
302.0822
302.0266
302.0186
301.8829
301.8115
301.8195
301.7956
301.7951
301.8108
301.8031
301.835
301.843
301.891
301.9391
302.035
302.0269
302.067
302.147
302.123
302.123
302.1391
302.107
302.0671
302.035
302.0111
302.027
302.0669
302.1388
302.0989
302.0747
302.0748
302.0666
301.987
301.9388
301.9311
301.9393
301.9394
302.0194
302.0434
302.0352
301.8916
301.8119
301.804
301.7959
301.7962
301.7801
301.8041
301.8043
301.7881
301.772
301.78
301.788
301.7961
301.7802
301.772
301.7879
301.7878
301.7876
301.7638
301.7956
301.7718
301.7718
301.7716
301.7639
301.8278
301.7801
301.7561
301.788
301.772
301.7484
301.772
301.7721
301.7801
301.7722
301.8044
301.7964
301.8043
301.8043
301.7805
301.7966
301.7966
301.7807
301.8125
301.8363
301.8124
301.7887
301.8048
301.7969
301.7731
301.7729
301.7887
301.7729
301.7887
301.8207
301.765
301.7891
301.7809
301.7967
301.7726
301.7886
301.7886
301.7726
301.7881
301.7882
301.7802
301.7804
301.8202
301.7881
301.7798
301.7962
301.7883
301.7801
301.7802
301.7642
301.772
301.7563
301.7722
301.7723
301.7881
301.7883
301.7885
301.7804
301.7643
301.78
301.7641
301.7483
301.7804
301.7965
301.7884
301.7962
301.7962
301.7643
301.7724
301.8042
301.7883
301.7803
301.7722
301.7642
301.7962
301.7883
301.7565
301.7883
301.7883
301.8199
301.772
301.7641
301.7959
301.772
301.7877
301.7637
301.7796
301.7637
301.7478
301.7638
301.7559
301.7798
301.7639
301.772
301.7718
301.7958
301.7642
301.7881
301.7881
301.7721
301.764
301.7881
301.7641
301.7801
301.7721
301.7642
301.78
301.78
301.8119
301.8437
301.8436
301.8357
301.8196
301.8275
301.7798
301.7557
301.7716
301.7635
301.7637
301.7715
301.7637
301.8034
301.7476
301.7637
301.7715
301.7955
301.7716
301.7795
301.8113
301.7715
301.7874
301.8033
301.8193
301.8271
301.7953
301.7873
301.8271
301.8272
301.8032
301.8112
301.7874
301.7951
301.7792
301.7874
301.7715
301.7794
301.7715
301.7795
301.8033
301.8033
301.8193
301.8033
301.7792
301.7713
301.787
301.8115
301.7956
301.8115
301.8034
301.7714
301.8115
301.7794
301.7953
301.8115
301.7874
301.7633
301.7874
301.7713
301.8032
301.7871
301.8031
301.7714
301.8033
301.7793
301.7791
301.7951
301.7791
301.787
301.7951
301.7792
301.787
301.803
301.8112
301.8191
301.8188
301.8108
301.7948
301.8106
301.7867
301.7868
301.8106
301.7708
301.8347
301.7789
301.7709
301.7946
301.8027
301.7869
301.8109
301.795
301.7869
301.8109
301.8268
301.7953
301.7873
301.7713
301.7792
301.7951
301.7474
301.7553
301.7715
301.7555
301.7472
301.7474
301.7794
301.7957
301.7802
301.8122
301.82
301.8118
301.8119
301.8202
301.8279
301.8277
301.8435
301.8355
301.8117
301.8276
301.8197
301.8357
301.8275
301.8275
301.8354
301.8274
301.8432
301.8514
301.8433
301.8195
301.8195
301.8036
301.8113
301.8115
301.8112
301.8192
301.8193
301.8112
301.8352
301.8272
301.7792
301.7633
301.7555
301.7953
301.7713
301.7872
301.8271
301.7632
301.7392
301.7951
301.8268
301.8109
301.8109
301.8508
301.8588
301.8748
301.8747
301.8507
301.8587
301.8826
301.8507
301.8746
301.8507
301.827
301.8508
301.8989
301.8828
301.8826
301.9464
301.8746
301.8983
301.8663
301.8503
301.8185
301.8188
301.8587
301.8746
301.8665
301.8747
301.8508
301.8748
301.8669
301.859
301.8987
301.8347
301.8668
301.8268
301.8751
301.8911
301.9228
301.8991
301.8672
301.8909
301.8671
301.8672
301.8832
301.8994
301.9231
301.9313
301.9073
301.8754
301.8513
301.8512
301.8354
301.8433
301.8594
301.8674
301.8114
301.8511
301.8671
301.8511
301.827
301.859
301.8668
301.8508
301.8429
301.8268
301.8349
301.8268
301.8268
301.8272
301.8832
302.0591
302.1231
302.1075
302.0757
302.2284
302.3322
302.3477
302.3237
302.2195
302.2276
302.2514
302.2993
302.3312
302.3312
302.3311
302.2511
302.2191
302.1633
302.2121
302.4211
302.5173
302.5254
302.4773
302.4604
302.4676
302.4756
302.4915
302.5076
302.5559
302.5726
302.5568
302.5328
302.5087
302.5085
302.4843
302.3802
302.3078
302.2596
302.2513
302.2355
302.2037
302.1156
302.0436
302.0278
302.0119
302.0519
302.1159
302.1479
302.0519
302.0595
302.0679
302.0677
302.0756
302.0273
302.0671
302.0593
302.0194
301.9954
302.0193
302.0273
301.9951
302.019
301.9872
301.9633
302.0032
301.9634
301.9633
301.9872
301.9874
301.9952
301.9715
301.9954
301.9872
301.9634
301.9792
302.0114
302.0995
302.2113
302.2113
302.2274
302.2195
302.2353
302.2355
302.1958
302.2277
302.2353
302.2115
302.2352
302.2272
302.2194
302.1792
302.1873
302.1472
302.1394
302.0833
302.075
302.0669
302.0511
302.035
301.9869
301.9632
301.9954
302.0112
302.0113
301.9796
301.9876
301.9958
301.9398
301.9716
301.9475
301.9078
301.9478
301.9478
301.9635
301.9715
301.9395
301.9395
301.9796
302.0276
302.0115
302.0118
302.0116
302.0439
302.1478
302.1717
302.1635
302.1803
302.1412
302.125
302.1326
302.1246
302.1726
302.245
302.2368
302.2126
302.2444
302.2363
302.2277
302.2277
302.1879
302.1876
302.2116
302.2433
302.2511
302.1472
302.0989
302.0433
302.0674
302.0593
302.0911
302.1154
302.0676
302.012
302.0119
301.98
302.0042
302.0201
302.0439
302.0354
302.0355
302.0356
302.0278
302.0356
302.0355
302.0912
302.083
302.027
302.0271
301.9948
302.0269
302.0269
301.9788
301.9947
302.0187
302.0267
302.0108
301.971
301.979
301.9793
301.9713
301.9791
301.963
302.0032
301.9871
301.9874
302.0117
301.9956
301.9956
302.0352
302.0274
302.0432
302.0352
302.0431
302.0111
302.0672
302.0273
302.0032
302.0354
302.0114
302.0191
301.995
301.9789
301.9869
302.0193
301.9633
301.9077
301.9556
301.8997
301.8835
301.8914
301.9075
301.8914
301.8912
301.8911
301.9391
301.9151
301.9231
301.9468
301.9388
301.9466
301.9147
301.9388
301.907
301.9152
301.947
301.9072
301.9556
301.9474
301.9315
301.9474
301.9555
301.9235
301.9156
301.9318
301.9637
301.9715
301.9637
301.9239
301.8919
301.9
301.8919
301.9
301.8683
301.8604
301.852
301.8522
301.8522
301.8922
301.8759
301.8759
301.8521
301.8839
301.8442
301.8843
301.8764
301.8686
301.8526
301.8524
301.8365
301.8687
301.8769
301.8766
301.8447
301.8766
301.8764
301.8686
301.8763
301.8605
301.8924
301.8366
301.8367
301.8847
301.8607
301.8526
301.8761
301.8441
301.8682
301.8683
301.8843
301.8524
301.8844
301.8525
301.8684
301.8923
301.8524
301.8844
301.9002
301.9002
301.9244
301.9323
301.9003
301.916
301.9159
301.892
301.9
301.9162
301.8684
301.8684
301.8841
301.868
301.8683
301.8764
301.9006
301.9004
301.8925
301.8926
301.8844
301.9002
301.8841
301.8843
301.9002
301.8763
301.8762
301.8603
301.8923
301.9161
301.9163
301.9245
301.9562
301.9483
301.9408
301.9495
301.9491
302.0054
302.0294
302.0533
302.0373
302.013
301.9969
301.9969
301.9971
302.0128
302.0371
302.0691
302.0212
302.021
302.037
302.0451
301.9893
301.9657
301.9657
301.9897
302.0456
302.0214
302.0054
302.0053
301.9974
301.9656
301.9415
301.9495
301.9336
301.9016
301.9333
301.9572
302.0046
301.9646
301.9884
302.0363
302.0361
302.0521
302.0124
301.9562
301.9482
301.9721
301.98
301.948
301.9562
302.0362
302.1162
302.1003
302.1001
302.124
302.1318
302.1317
302.1634
302.1396
302.1078
302.1235
302.1393
302.1394
302.1714
302.1394
302.1391
302.155
302.1472
302.1468
302.1551
302.1632
302.1557
302.172
302.1238
302.1238
302.1399
302.1159
302.0919
302.0921
302.1241
302.124
302.1159
302.116
302.1001
302.132
302.212
302.2037
302.2517
302.2438
302.22
302.2118
302.1879
302.1798
302.2437
302.3318
302.3394
302.3634
302.3231
302.3151
302.2993
302.2831
302.3229
302.3467
302.3708
302.3629
302.3549
302.3947
302.3867
302.4184
302.3949
302.3867
302.4266
302.3705
302.3788
302.3788
302.3946
302.3784
302.3944
302.4025
302.4025
302.3865
302.3944
302.4183
302.3782
302.4102
302.4104
302.4423
302.4021
302.442
302.4182
302.418
302.4419
302.4178
302.4339
302.4576
302.4498
302.4743
302.4984
302.4825
302.5064
302.5224
302.5464
302.5386
302.5627
302.5787
302.6669
302.707
302.7231
302.715
302.6747
302.6427
302.7148
302.6748
302.6671
302.6991
302.7636
302.7553
302.7713
302.7635
302.6837
302.6995
302.7076
302.6116
302.6277
302.5716
302.5638
302.5718
302.5394
302.5077
302.4917
302.5156
302.5152
302.5715
302.5954
302.5955
302.5793
302.6033
302.6193
302.6271
302.627
302.635
302.6429
302.6269
302.6193
302.6188
302.6268
302.6831
302.7234
302.707
302.7072
302.7156
302.6834
302.6917
302.6678
302.436
302.3564
302.3645
302.3642
302.3001
302.3959
302.4757
302.4675
302.5711
302.5791
302.5631
302.499
302.4428
302.459
302.4828
302.4989
302.4432
302.379
302.3867
302.3466
302.3627
302.3384
302.3387
302.3626
302.3624
302.3625
302.2984
302.3065
302.3545
302.5146
302.6432
302.6752
302.683
302.7957
302.892
302.924
302.9242
302.9402
302.9243
302.8922
302.8604
302.7964
302.74
302.7155
302.6515
302.6432
302.5952
302.5955
302.6114
302.5799
302.58
302.62
302.6202
302.6446
302.6607
302.6767
302.6764
302.7
302.6277
302.6762
302.7403
302.7562
302.7964
302.8046
302.7966
302.8046
302.7883
302.8044
302.8043
302.8362
302.8119
302.7961
302.7241
302.692
302.7403
302.7324
302.6527
302.581
302.485
302.4689
302.4368
302.517
302.5249
302.4369
302.4048
302.4287
302.4528
302.533
302.605
302.6209
302.6289
302.4688
302.3809
302.2609
302.181
302.0773
302.0052
302.045
302.0848
302.3729
302.5887
302.5728
302.4843
302.4602
302.4684
302.2765
302.1649
302.085
302.0612
302.0691
302.085
302.1011
302.0932
302.0533
302.0935
302.1252
302.1492
302.2129
302.2368
302.2369
302.2367
302.2368
302.2608
302.2608
302.2285
302.213
302.1652
302.1491
302.1491
302.1091
302.0374
302.0056
302.0217
302.0298
302.0695
302.1172
302.165
302.1888
302.2368
302.2768
302.2688
302.2526
302.2766
302.2526
302.2203
302.1965
302.1804
302.2124
302.1648
302.157
302.141
302.1569
302.1328
302.2126
302.1885
302.1328
302.1006
302.0687
302.0287
302.0129
302.0047
301.9813
302.0051
302.0132
301.9891
301.9892
301.9972
301.981
301.9891
301.9891
301.9969
302.0049
301.9974
301.9813
301.9969
301.9888
302.0048
301.981
302.0208
302.005
302.0046
301.9965
301.9884
301.9963
301.9721
301.988
302.0119
302.0036
302.0359
302.0119
302.0359
301.9798
302.0118
302.0117
302.0198
302.0605
302.0363
302.0363
302.06
302.0599
302.0521
302.0918
302.0515
302.0278
302.052
302.0362
302.0202
302.0204
302.0445
302.0523
302.0519
302.0362
302.0362
302.0602
302.0601
302.0837
302.0677
302.0359
302.0756
302.0918
302.0919
302.1079
302.1
302.0999
302.0837
302.0918
302.0518
302.0917
302.1237
302.0837
302.0597
302.0915
302.0757
302.1392
302.1075
302.1075
302.1233
302.147
302.123
302.163
302.1309
302.1229
302.123
302.1388
302.1707
302.1546
302.1147
302.1625
302.1544
302.1944
302.1786
302.1948
302.2268
302.2028
302.2264
302.2266
302.2422
302.2585
302.2585
302.2904
302.3063
302.3223
302.3142
302.3304
302.3224
302.3144
302.3304
302.3302
302.3382
302.3543
302.3541
302.3141
302.3703
302.3464
302.3701
302.386
302.354
302.3784
302.3464
302.3384
302.3305
302.3387
302.3304
302.3147
302.3148
302.2348
302.2268
302.1948
302.187
302.219
302.1872
302.2111
302.2033
302.155
302.163
302.2108
302.2187
302.1946
302.2024
302.1944
302.1624
302.1944
302.1866
302.2025
302.226
302.1705
302.2184
302.1865
302.2023
302.2021
302.1939
302.2262
302.178
302.2021
302.2339
302.1942
302.2499
302.1943
302.2339
302.2499
302.2181
302.2262
302.2022
302.1942
302.1865
302.2024
302.2183
302.2103
302.2582
302.2823
302.4025
302.4902
302.4982
302.4746
302.4824
302.4745
302.4904
302.4424
302.4502
302.4824
302.4822
302.4505
302.4343
302.442
302.3861
302.3461
302.3861
302.4583
302.442
302.4098
302.4421
302.3864
302.3784
302.3943
302.3943
302.4663
302.5951
302.6435
302.6359
302.5559
302.4599
302.3558
302.2921
302.268
302.2361
302.2284
302.2524
302.2607
302.2763
302.2763
302.2921
302.2361
302.2279
302.2603
302.2603
302.2924
302.3563
302.3564
302.3965
302.3966
302.3727
302.3807
302.3725
302.3642
302.3642
302.3883
302.3163
302.2603
302.2043
302.2278
302.244
302.212
302.196
302.2119
302.2037
302.2198
302.2435
302.2358
302.2355
302.2356
302.2196
302.2113
302.2115
302.2196
302.2198
302.2679
302.1797
302.148
302.1721
302.1565
302.1565
302.1406
302.1488
302.2043
302.1561
302.1881
302.2681
302.4918
302.5877
302.5718
302.5794
302.5721
302.5641
302.4838
302.4682
302.4443
302.3485
302.4444
302.4205
302.5085
302.6127
302.605
302.6366
302.7003
302.7722
302.821
302.797
302.7657
302.7334
302.7331
302.7814
302.7328
302.6286
302.5643
302.612
302.6596
302.7477
302.8278
302.9644
302.8845
302.7481
302.668
302.6845
302.6682
302.7644
302.7328
302.6445
302.5964
302.5646
302.5244
302.468
302.444
302.5
302.58
302.5242
302.4756
302.38
302.4203
302.4677
302.4199
302.4922
302.5801
302.4922
302.3881
302.3401
302.2842
302.2442
302.2042
302.1642
302.18
302.1718
302.1878
302.18
302.1955
302.188
302.2039
302.196
302.164
302.1481
302.1559
302.1721
302.2201
302.3077
302.4597
302.6038
302.636
302.6279
302.6196
302.5791
302.5711
302.6031
302.6433
302.6594
302.7396
302.7402
302.7476
302.7793
302.7392
302.795
302.7945
302.843
302.8432
302.9229
302.9788
302.9626
303.0109
303.051
303.0753
303.1396
303.1714
303.0753
303.0512
302.9951
302.9954
302.9231
302.9473
303.0035
303.0197
303.0361
303.0196
303.0277
303.0359
303.0681
303.0602
303.0523
303.0527
303.0363
303.0363
303.0039
303.0037
303.02
302.9878
303.0118
303.0759
303.0844
303.0842
303.0842
303.0365
302.9487
302.9412
302.9817
302.9905
303.0143
303.0866
303.1108
303.1036
303.1358
303.1194
303.1351
303.0551
303.0558
303.0556
303.1603
303.2083
303.2404
303.1925
303.1519
303.1998
303.1432
303.0548
302.9418
302.8697
302.8534
302.9658
303.1185
303.3192
303.424
303.4562
303.5443
303.5369
303.569
303.5608
303.5682
303.6567
303.7048
303.7285
303.769
303.7936
303.8422
303.9234
303.9471
303.9151
303.8421
303.8182
303.8585
303.8341
303.8261
303.8098
303.7776
303.7372
303.7374
303.7535
303.7368
303.6891
303.6887
303.6565
303.6888
303.6888
303.6726
303.625
303.6172
303.6734
303.7058
303.73
303.7231
303.7149
303.6909
303.6027
303.6032
303.6195
303.6429
303.6424
303.4493
303.4411
303.5468
303.5875
303.5789
303.5628
303.5385
303.5708
303.546
303.5388
303.538
303.5381
303.5456
303.5299
303.5535
303.5223
303.5698
303.5616
303.5212
303.4569
303.4325
303.4163
303.3998
303.3756
303.4
303.392
303.3597
303.3032
303.3355
303.3356
303.3359
303.3274
303.3274
303.3355
303.2872
303.1835
303.1593
303.1427
303.175
303.1349
303.1349
303.1824
303.2144
303.3024
303.3188
303.2942
303.3024
303.2452
303.2452
303.2296
303.2621
303.182
303.0938
303.1013
303.1576
303.1336
303.1579
303.1824
303.1428
303.1503
303.206
303.2386
303.254
303.2779
303.2378
303.2378
303.3103
303.4144
303.6724
303.8823
303.9308
303.8586
303.8988
303.8826
303.8575
303.7929
303.7202
303.8091
303.8169
303.7767
303.7523
303.7204
303.5918
303.4713
303.4314
303.3831
303.1743
303.0054
302.973
302.9247
302.8688
302.8284
302.7962
302.7962
302.8365
302.9004
302.9244
302.9488
302.9806
302.9648
302.9484
302.8922
302.8763
302.8525
302.7881
302.7241
302.6366
302.7568
302.8775
302.8857
302.8779
302.9499
302.6622
302.6382
302.5335
302.4129
302.4769
302.5012
302.4611
302.4129
302.4371
302.4047
302.469
302.3972
302.4052
302.4532
302.4611
302.4053
302.4131
302.4687
302.4445
302.4688
302.381
302.3089
302.3409
302.213
302.1332
302.1415
302.166
302.1179
302.1179
302.11
302.1339
302.1179
302.1177
302.1498
302.1336
302.1416
302.1174
302.1413
302.1575
302.1252
302.1328
302.1332
302.1569
302.1569
302.1807
302.133
302.1492
302.1255
302.134
302.1179
302.1422
302.1346
302.1186
302.1344
302.1345
302.1108
302.1269
302.1588
302.167
302.1506
302.1586
302.1023
302.0943
302.1183
302.0864
302.1344
302.1023
302.1344
302.1023
302.118
302.1497
302.1417
302.1497
302.1813
302.1336
302.1414
302.1337
302.1577
302.1658
302.1419
302.1499
302.1262
302.1418
302.1178
302.134
302.1179
302.1254
302.0936
302.1016
302.1415
302.1335
302.1254
302.1254
302.1091
302.1254
302.1093
302.0934
302.1333
302.1092
302.1172
302.1091
302.1093
302.1409
302.1088
302.1489
302.1487
302.1409
302.1006
302.1006
302.1244
302.1083
302.1247
302.1247
302.1326
302.1485
302.1159
302.1321
302.1401
302.1484
302.1166
302.1166
302.1485
302.1407
302.109
302.1247
302.1326
302.1563
302.1563
302.1408
302.1572
302.1173
302.1011
302.0928
302.1571
302.1011
302.0932
302.1093
302.1013
302.1411
302.1169
302.1169
302.1249
302.1009
302.1249
302.1089
302.1165
302.1323
302.1085
302.1006
302.0926
302.1092
302.1091
302.1013
302.1175
302.118
302.1101
302.1182
302.1182
302.1504
302.1341
302.1025
302.1023
302.1179
302.1097
302.0936
302.1096
302.1093
302.0934
302.149
302.1091
302.1013
302.1093
302.1094
302.1252
302.1332
302.1093
302.0933
302.1012
302.1175
302.1255
302.1334
302.1334
302.1172
302.1092
302.1255
302.1096
302.1093
302.117
302.1328
302.1489
302.117
302.1169
302.125
302.1013
302.125
302.1168
302.093
302.109
302.0849
302.093
302.1171
302.101
302.1411
302.1093
302.1328
302.1245
302.1485
302.1485
302.1404
302.1324
302.1404
302.117
302.1328
302.1334
302.0938
302.1018
302.0856
302.0935
302.1097
302.1179
302.1107
302.1027
302.1351
302.1029
302.1504
302.1661
302.1582
302.166
302.1497
302.1732
302.1574
302.1576
302.1654
302.1813
302.1574
302.1896
302.1421
302.1578
302.1737
302.1902
302.1819
302.1899
302.2137
302.1976
302.2698
302.2778
302.2861
302.2301
302.278
302.31
302.3178
302.3339
302.3261
302.3501
302.3419
302.3094
302.3257
302.3094
302.2531
302.2374
302.2374
302.2054
302.2454
302.2212
302.2533
302.2291
302.1971
302.2132
302.2211
302.2291
302.213
302.2369
302.2209
302.2289
302.261
302.2213
302.2216
302.2373
302.2448
302.1969
302.1968
302.2124
302.1967
302.2209
302.2209
302.1969
302.2205
302.2444
302.1964
302.2122
302.2044
302.2202
302.2043
302.2122
302.1882
302.2046
302.1808
302.1891
302.213
302.2454
302.2372
302.2295
302.1974
302.2055
302.1578
302.1658
302.1339
302.15
302.1501
302.166
302.1578
302.1656
302.1654
302.1971
302.1728
302.1889
302.2047
302.1806
302.2043
302.2123
302.1967
302.165
302.1726
302.1889
302.1728
302.1568
302.1652
302.1893
302.1495
302.1416
302.1659
302.1659
302.1495
302.1178
302.1658
302.1656
302.1419
302.1178
302.158
302.1502
302.166
302.142
302.1578
302.1895
302.1972
302.2613
302.2612
302.2853
302.2774
302.2456
302.2776
302.2379
302.2143
302.2219
302.1978
302.2296
302.2135
302.2057
302.1977
302.1816
302.2065
302.2794
302.2791
302.2709
302.2549
302.2713
302.3279
302.3437
302.3441
302.3285
302.3121
302.2803
302.3282
302.2958
302.3041
302.2476
302.2639
302.3035
302.2875
302.2709
302.2072
302.2469
302.1991
302.2232
302.2314
302.2473
302.2397
302.1997
302.1599
302.1919
302.1997
302.1916
302.1432
302.136
302.1197
302.1509
302.1912
302.1194
302.1275
302.1436
302.1995
302.1513
302.1595
302.1832
302.1114
302.0636
302.0477
302.1038
302.1513
302.2627
302.3664
302.3024
302.2067
302.2069
302.2075
302.1913
302.1673
302.1756
302.176
302.1843
302.1999
302.2077
302.1999
302.1758
302.1677
302.1599
302.1762
302.1364
302.1205
302.0892
302.1053
302.1137
302.114
302.1222
302.1296
302.1059
302.1388
302.1464
302.1466
302.2657
302.3216
302.386
302.4091
302.4092
302.4091
302.4809
302.4412
302.4731
302.4652
302.4569
302.3526
302.3044
302.2876
302.2967
302.2884
302.3123
302.3289
302.3687
302.424
302.4324
302.4559
302.4794
302.4552
302.5033
302.5034
302.4876
302.4476
302.4474
302.3919
302.3598
302.3356
302.3115
302.3034
302.3596
302.3033
302.3356
302.2723
302.2247
302.1768
302.1607
302.0883
302.1044
302.1199
302.1036
302.0795
302.0874
302.0718
302.088
302.0959
302.1038
302.1035
302.1599
302.1519
302.1839
302.1755
302.1354
302.1275
302.1349
302.1432
302.1751
302.1432
302.167
302.2231
302.1989
302.1273
302.1434
302.1511
302.1749
302.1273
302.0953
302.1195
302.0795
302.088
302.088
302.119
302.1354
302.1116
302.1198
302.1353
302.1349
302.1116
302.0957
302.1036
302.144
302.1117
302.144
302.1523
302.1603
302.1526
302.1924
302.1845
302.1203
302.144
302.1442
302.1524
302.1683
302.2242
302.3041
302.2644
302.2244
302.1844
302.1604
302.2003
302.1919
302.2164
302.0962
302.144
302.0479
302.0479
302.0799
302.0479
302.0721
302.088
302.0955
302.1034
302.111
302.1266
302.1031
302.1432
302.127
302.1429
302.1666
302.1349
302.1591
302.1752
302.1746
302.119
302.1428
302.1025
302.1349
302.1031
302.1269
302.0712
302.1192
302.1353
302.1035
302.1192
302.1432
302.1429
302.1588
302.1425
302.1429
302.2228
302.2623
302.2624
302.3184
302.3663
302.3826
302.3907
302.3827
302.3503
302.3348
302.3428
302.3428
302.3345
302.3428
302.2948
302.2467
302.2226
302.1745
302.1578
302.1741
302.1908
302.1665
302.1427
302.1506
302.1426
302.1741
302.1823
302.1347
302.2065
302.255
302.3511
302.3349
302.4148
302.4467
302.5116
302.5839
302.6078
302.5996
302.6076
302.6243
302.5684
302.5919
302.52
302.4722
302.4562
302.3833
302.3115
302.2628
302.2232
302.1914
302.1832
302.199
302.2067
302.2463
302.3662
302.4467
302.4633
302.4948
302.5197
302.4563
302.4578
302.4725
302.4083
302.4246
302.4157
302.4475
302.4481
302.4398
302.4161
302.4161
302.4873
302.5284
302.5199
302.5594
302.4876
302.5113
302.5031
302.4792
302.5118
302.504
302.5283
302.5226
302.5874
302.5644
302.5733
302.5339
302.469
302.4458
302.4046
302.4036
302.4526
302.5164
302.4765
302.4115
302.4042
302.3804
302.3882
302.4839
302.5485
302.5313
302.554
302.5792
302.5635
302.5157
302.4743
302.4508
302.3784
302.4584
302.403
302.2825
302.2909
302.3141
302.4189
302.4508
302.4263
302.3301
302.3062
302.1868
302.075
302.0754
302.0116
302.0515
302.4273
302.4835
302.523
302.5869
302.5947
302.6919
302.6755
302.6434
302.6267
302.6019
302.5938
302.5693
302.5297
302.5056
302.5058
302.6099
302.6349
302.6426
302.6425
302.6191
302.619
302.5458
302.5775
302.5695
302.6093
302.6903
302.6678
302.6207
302.6037
302.6667
302.6667
302.6506
302.6508
302.6099
302.6347
302.5945
302.5464
302.5543
302.5782
302.5775
302.586
302.5869
302.5556
302.5313
302.5633
302.5313
302.4837
302.5006
302.4672
302.4763
302.4923
302.4854
302.5009
302.5164
302.4931
302.6136
302.5961
302.6364
302.701
302.7974
302.7577
302.5266
302.4871
302.486
302.5735
302.6116
302.5708
302.69
302.7216
302.7867
302.5157
302.2202
302.1319
302.1155
302.0601
302.1245
302.0523
302.0207
301.981
301.9808
302.0291
302.0218
301.9579
301.9742
301.974
302.039
302.2303
302.5348
302.2391
302.4063
302.6862
302.6711
302.6574
302.6478
302.8473
302.822
302.8146
302.7653
302.8384
303.0305
303.1512
303.1827
303.0548
302.9987
302.982
302.5504
302.5334
302.3894
302.2945
302.206
301.9986
302.0463
302.1656
302.2943
302.4623
302.5091
302.4936
302.4619
302.4205
302.3175
302.1883
302.2206
302.2842
302.4597
302.4437
302.4517
302.4426
302.4276
302.3952
302.1321
301.9969
301.9965
301.9969
301.9656
301.941
301.9411
301.9163
301.9406
301.9571
301.9407
301.941
301.9415
301.9491
301.9406
301.9489
301.9481
301.9401
301.9401
302.1332
302.3656
302.6301
302.6618
302.7018
302.8529
302.9655
303.0392
303.0232
303.0154
302.9585
303.0157
303.0717
303.0959
303.1197
303.0878
303.007
302.959
302.936
302.992
302.9833
303.0485
303.0645
303.0963
302.8799
302.7734
302.7894
302.4216
302.0384
302.0627
302.1654
302.101
301.9817
301.949
301.9571
301.9661
301.9736
301.95
301.9654
301.9252
301.9576
301.9336
301.934
301.9254
301.9417
301.9333
301.9256
301.9335
301.9416
301.9493
301.9334
301.9173
301.9562
301.9246
301.9401
301.9406
301.9002
301.9161
301.933
301.9726
301.9635
301.9243
301.9489
301.9487
301.9246
301.9486
301.9724
301.9559
301.9474
301.9161
301.9082
301.9402
301.9323
301.9241
301.9395
301.9243
301.9157
301.9073
301.8834
301.9076
301.908
301.9474
301.8994
301.9233
301.9071
301.8906
301.8987
301.8906
301.851
301.8992
301.8434
301.8834
301.8674
301.8994
301.8834
301.8997
301.9235
301.8995
301.8922
301.9235
301.9305
301.9156
301.8999
301.9153
301.9388
301.9222
301.9226
301.9063
301.9307
301.947
301.923
301.9627
301.9627
301.9466
301.9706
301.9467
301.9468
301.9386
301.9544
301.9702
301.9219
301.9532
301.937
301.9689
301.937
301.9213
301.945
301.9212
301.9212
301.9289
301.9128
301.9212
301.9211
301.905
301.8974
301.8977
301.8735
301.9053
301.9381
301.9056
301.8893
301.8898
301.8974
301.9129
301.9205
301.9129
301.9445
301.9049
301.929
301.9127
301.8885
301.9051
301.8969
301.881
301.9052
301.9129
301.937
301.9535
301.9537
301.9701
301.9615
301.9374
301.9374
301.9537
301.9453
301.9373
301.9454
301.9214
301.9374
301.9295
301.9535
301.9133
301.9452
301.9449
301.9211
301.921
301.9131
301.9129
301.9129
301.9368
301.9209
301.9291
301.9371
301.9291
301.9135
301.953
301.9449
301.8816
301.8976
301.8495
301.8416
301.8099
301.8184
301.8416
301.8655
301.8657
301.8495
301.8494
301.8492
301.8488
301.8648
301.8731
301.8656
301.8653
301.889
301.897
301.9043
301.9204
301.9201
301.9283
301.9195
301.9113
301.8874
301.8474
301.8069
301.8151
301.7914
301.7992
301.7831
301.7834
301.7675
301.7753
301.7757
301.7914
301.8077
301.8233
301.8553
301.8714
301.8634
301.879
301.8473
301.7993
301.7993
301.799
301.8391
301.8391
301.8471
301.8075
301.7593
301.7838
301.7838
301.7995
301.7994
301.7677
301.7916
301.7995
301.7756
301.7515
301.7754
301.7671
301.8073
301.7989
301.8232
301.8078
301.8069
301.7989
301.8316
301.8478
301.8397
301.8241
301.8401
301.8322
301.8322
301.8642
301.8564
301.8325
301.8806
301.8644
301.9041
301.8881
301.8873
301.8636
301.8554
301.8714
301.8636
301.8556
301.8714
301.879
301.8792
301.8629
301.8627
301.8547
301.8628
301.8708
301.838
301.8302
301.886
301.8855
301.8612
301.8536
301.8857
301.9019
301.8859
301.8859
301.9016
301.9335
301.9332
301.9408
301.9332
301.9729
301.9493
301.9333
301.9336
301.9254
301.9173
301.9411
301.9171
301.933
301.925
301.9408
301.9963
302.0122
302.0122
302.0204
301.9963
301.9882
301.9885
301.9489
301.9566
301.9565
301.9245
301.9483
302.0043
302.0122
302.0282
302.0282
302.02
301.9958
301.98
301.9239
301.94
301.9798
302.0115
301.9956
301.9875
301.9881
301.94
301.9881
301.9882
301.9402
301.9325
301.94
301.9319
301.9633
301.9631
301.9317
301.9557
301.9078
301.9158
301.9077
301.9077
301.8601
301.8922
301.8841
301.8759
301.8839
301.8759
301.8839
301.8919
301.916
301.9324
301.9321
301.9321
301.9479
301.9644
301.9647
301.9724
301.9882
301.9891
301.9813
302.0053
301.9897
301.9734
302.0212
301.9734
301.9732
301.9411
301.965
301.9734
301.9892
301.9809
301.9896
301.9971
301.989
302.005
302.0054
301.9818
302.0059
302.0131
301.9975
301.9975
301.9814
301.973
301.981
301.9891
301.9806
301.9976
302.0378
302.0551
302.0795
302.0468
302.0701
302.0942
302.0789
302.0949
302.0727
302.0576
302.0984
302.0984
302.0902
302.0825
302.0896
302.0898
302.1218
302.074
302.1145
302.0979
302.05
302.0742
302.082
302.0825
302.1222
302.0894
302.0813
302.1057
302.0734
302.0735
302.0576
302.0735
302.1055
302.0496
302.0573
302.0562
302.0401
302.0559
302.0483
302.0565
302.0485
302.0808
302.0648
302.097
302.097
302.0574
302.0663
302.0581
301.9781
301.9935
301.9778
301.9925
301.9766
301.9671
301.9514
301.976
302.0093
301.993
302.0079
302.0088
301.9844
302.0471
302.0235
302.0075
301.9998
302.0001
302.0079
302.016
302.0002
302.0081
302.0085
302.0485
302.0096
302.0418
302.0655
302.0808
302.0655
302.0727
302.0406
302.0566
302.0566
302.0481
302.0323
302.0883
302.0642
302.0643
302.0881
302.1039
302.0726
302.032
302.0643
302.0955
302.0319
302.0318
302.0481
301.9915
302.0322
302.0163
302.0082
302.0082
302.0398
302.0559
302.016
302.0236
302.0071
302.0305
302.0305
302.0064
302.0386
302.03
302.0062
302.0466
302.0466
302.0147
302.0457
302.0461
302.0232
302.0152
302.0234
302.0235
302.063
302.0474
302.04
302.0395
302.0627
302.0394
302.0477
302.0564
302.0638
302.0801
302.0486
302.0716
302.0641
302.0481
302.0717
302.0792
302.0548
302.0791
302.0472
302.0551
302.031
302.0784
302.0316
302.0638
302.0403
302.0479
302.0558
302.041
302.0566
302.0488
302.0569
302.0571
302.0566
302.0729
302.0483
302.0162
302.0879
302.0401
302.0948
302.0228
302.0465
302.0701
302.0697
302.0774
302.0869
302.0708
302.0705
302.0468
302.0475
302.0477
302.0799
302.0475
302.0393
302.0709
302.1106
302.1107
302.0945
302.0944
302.0541
302.0782
302.0618
302.0619
302.0612
302.0768
302.0864
302.0784
302.1028
302.071
302.0952
302.0951
302.0957
302.0808
302.0972
302.1151
302.116
302.0996
302.061
302.1093
302.0691
302.1094
302.0847
302.124
302.1089
302.1245
302.1
302.0918
302.1236
302.1075
302.1158
302.0915
302.1151
302.0752
302.0909
302.0989
302.1306
302.0984
302.1306
302.1135
302.1055
302.122
302.0822
302.0972
302.0819
302.0739
302.09
302.0897
302.0822
302.106
302.1296
302.0811
302.1039
302.0891
302.0889
302.0811
302.0806
302.065
302.0973
302.1048
302.1362
302.0806
302.0967
302.0412
302.1282
302.0874
302.0642
302.1117
302.1039
302.1433
302.0716
302.0952
302.0955
302.1509
302.1189
302.1108
302.08
302.1039
302.0959
302.0793
302.0475
302.0716
302.0471
302.0553
302.0636
302.0627
302.0716
302.0637
302.0949
302.0706
302.1269
302.1364
302.1355
302.1042
302.0803
302.0883
302.1039
302.1127
302.1198
302.1204
302.1125
302.1046
302.1036
302.1349
302.0869
302.111
302.119
302.1269
302.1021
302.1029
302.087
302.1266
302.0947
302.111
302.1033
302.1031
302.0786
302.0873
302.0636
302.0953
302.0793
302.0786
302.079
302.0701
302.1021
302.1096
302.1099
302.1093
302.039
302.0473
302.0465
302.0548
302.0793
302.0551
302.0238
302.0394
302.0631
302.0233
302.0631
302.0709
302.0635
302.0951
302.0709
302.1032
302.0471
302.0623
302.0537
302.0862
302.0698
302.0544
302.0863
302.062
302.0625
302.0942
302.0854
302.093
302.0932
302.0932
302.1093
302.1093
302.1261
302.085
302.1167
302.1171
302.117
302.1094
302.0768
302.0926
302.0767
302.1082
302.1085
302.1009
302.093
302.0763
302.0845
302.1161
302.0759
302.0919
302.0836
302.0997
302.1152
302.0996
302.1076
302.1313
302.0753
302.084
302.0763
302.0523
302.1008
302.1166
302.1404
302.1082
302.0849
302.077
302.1011
302.1179
302.1342
302.158
302.1266
302.1347
302.1592
302.1184
302.0947
302.0864
302.1023
302.0858
302.1183
302.118
302.1263
302.1819
302.1499
302.1498
302.1498
302.1498
302.1577
302.1504
302.1266
302.1027
302.1423
302.1262
302.0942
302.0783
302.0711
302.1036
302.1114
302.1033
302.1034
302.1112
302.119
302.127
302.0952
302.1267
302.1184
302.119
302.119
302.1025
302.1104
302.1191
302.1351
302.0715
302.0716
302.0871
302.0554
302.0314
302.0547
302.031
302.0385
302.0784
302.0705
302.0709
302.0152
302.0541
302.0538
302.0304
302.0225
302.038
302.0466
302.0308
302.0786
302.0701
302.0303
302.0621
302.0616
302.0537
302.0376
302.0533
301.9978
302.006
302.0379
302.0056
302.0217
302.0143
302.0057
301.9657
301.9659
301.9899
301.9976
301.9816
301.9975
301.9894
301.9901
302.006
302.0138
302.0298
301.9744
301.9901
301.9901
301.9819
301.9737
302.0295
302.0058
302.0133
301.9975
301.9897
301.9741
302.0057
301.9664
301.9899
301.9897
302.014
301.9893
301.981
301.9736
301.9736
301.9975
301.9414
301.9335
301.9812
301.9495
301.9736
301.9893
301.9815
301.9977
301.9975
302.0212
302.005
302.0293
302.0291
302.0293
302.0689
302.061
302.0852
302.0771
302.0773
302.0612
302.0608
302.0451
302.0613
302.0534
302.0538
302.0454
302.0212
302.0134
302.0132
302.0219
302.054
302.0617
302.0772
302.0858
302.0539
302.0619
302.055
302.0782
302.0546
302.0866
302.0803
302.0398
302.0638
302.0798
302.096
302.1116
302.0799
302.0167
302.096
302.0801
302.0725
302.0638
302.0714
302.079
302.0705
302.0943
302.0709
302.0944
302.0792
302.0475
302.0471
302.0797
302.0558
302.0725
302.0954
302.0228
302.0869
302.0711
302.0709
302.0547
302.0704
302.0301
302.0298
302.0307
302.023
302.0149
302.046
302.0615
302.0367
302.0606
302.0215
302.014
302.0379
302.0301
302.0222
302.0301
302.014
302.0052
302.0365
302.0208
302.021
302.005
301.9817
301.9977
301.9655
301.9973
301.9891
301.9969
301.9894
301.9973
302.0292
302.0521
302.0454
302.0701
302.0461
302.0308
302.0311
302.0543
301.9905
302.0062
302.0382
302.0461
302.0305
302.0706
302.0866
302.0701
302.0944
302.0384
302.0866
302.1104
302.0865
302.0462
302.0866
302.0382
302.0936
302.1178
302.1256
302.0936
302.0943
302.1022
302.11
302.062
302.0939
302.0616
302.0614
302.0774
302.0295
302.045
302.0532
302.0611
302.1006
302.0769
302.061
302.0773
302.0534
302.0613
302.0695
302.0378
302.0218
302.0301
302.038
302.0461
302.0384
302.014
302.0142
301.9905
302.0066
301.9755
301.9912
302.0471
302.087
302.0708
302.0704
302.1023
302.1021
302.0701
302.0378
302.0696
302.0944
302.0863
302.0543
302.0464
302.0548
302.0467
302.0543
302.0547
302.0703
302.0539
302.0627
302.0628
302.0788
302.0544
302.0383
302.0936
302.1103
302.0862
302.0376
302.0536
302.0701
302.1178
302.1489
302.1653
302.1571
302.1653
302.1568
302.1328
302.1332
302.1091
302.093
302.1411
302.1489
302.1249
302.1404
302.1406
302.1804
302.1565
302.1487
302.1328
302.1404
302.1489
302.1248
302.1489
302.1567
302.1411
302.1334
302.1017
302.1261
302.1025
302.0536
302.0452
302.0291
302.0847
302.0128
302.0448
302.0682
302.0444
302.0289
302.061
302.0371
302.0371
302.077
302.0932
302.0928
302.0767
302.0926
302.0686
302.1087
302.1086
302.1324
302.1163
302.1001
302.1319
302.1561
302.1243
302.1161
302.1483
302.132
302.1402
302.1393
302.1556
302.1397
302.1235
302.1476
302.1155
302.1393
302.1633
302.1316
302.1636
302.1557
302.1554
302.1476
302.1473
302.1717
302.1718
302.1636
302.1559
302.1397
302.1798
302.1478
302.1162
302.1483
302.1165
302.1324
302.0926
302.0691
302.0852
302.0847
302.0853
302.0689
302.0699
302.0781
302.0936
302.0939
302.0778
302.086
302.1019
302.0774
302.0771
302.0609
302.0771
302.0771
302.077
302.0771
302.085
302.1011
302.109
302.101
302.1243
302.1243
302.1083
302.1248
302.1248
302.1167
302.1163
302.1241
302.1328
302.0925
302.1324
302.1166
302.1485
302.1006
302.1245
302.1169
302.1406
302.1086
302.1403
302.1162
302.1163
302.1079
302.1158
302.108
302.1078
302.116
302.092
302.068
302.1
302.0678
302.0913
302.0836
302.0917
302.1238
302.1157
302.0919
302.1075
302.0918
302.108
302.0843
302.0926
302.1085
302.0843
302.0687
302.093
302.0685
302.0843
302.1003
302.0684
302.0448
302.0526
302.0367
302.0444
302.0443
302.0695
302.0856
302.1179
302.102
302.1016
302.1014
302.0852
302.0689
302.1088
302.1004
302.0923
302.1163
302.0921
302.1003
302.0523
302.0847
302.0529
302.0528
302.0207
302.0367
302.0449
302.0927
302.0451
302.0293
302.0217
302.0217
302.0297
302.0378
302.0216
302.0454
302.0058
302.0212
302.0376
302.0374
302.0217
302.0138
302.0064
302.0303
302.0225
302.0229
302.0228
302.0388
302.0145
302.0227
302.0548
302.0548
302.0548
302.0629
302.0715
302.0553
302.0634
302.0554
302.0311
302.0229
302.0468
302.0627
302.0545
302.0464
302.0535
302.0294
302.0535
302.0617
302.0378
302.0298
302.0373
302.0456
301.974
302.0136
302.0369
302.0049
302.0132
302.0054
302.0135
302.021
301.9815
301.9812
301.9891
302.0049
301.9969
302.0132
301.9734
301.9657
301.9975
301.9974
302.0294
302.0052
301.9812
301.973
301.9974
301.9818
301.982
301.9981
302.0064
301.9908
301.9825
302.0301
302.0057
302.0058
302.0138
302.0217
302.0217
302.0135
302.0059
301.9897
302.0062
302.006
301.9978
302.0057
301.9816
301.9975
301.9974
301.9976
301.9897
302.0056
302.0215
301.9977
301.9899
302.0054
301.9899
302.006
302.0061
301.9978
301.974
301.9664
301.9742
301.99
301.9741
301.9584
301.9744
301.9905
301.9825
302.0068
302.015
301.9828
301.9987
302.0066
302.0063
301.9901
301.9502
301.9899
301.9419
301.9737
301.9658
301.9178
301.9576
301.9577
301.9652
301.9652
301.9415
301.9497
301.9497
301.9503
301.9982
301.9989
302.0229
301.991
301.9984
301.9897
301.9734
301.9893
301.9817
301.9815
301.9821
301.9825
301.9823
302.0064
301.9744
301.9741
301.9823
301.9744
301.9817
301.9897
301.9897
301.9976
301.9895
301.9893
301.9731
301.9969
301.9813
301.9734
301.9576
301.9732
301.9729
301.9969
301.973
301.973
301.9808
301.9731
301.9732
301.9566
301.9643
301.9562
301.9723
301.996
301.98
301.9798
301.9641
301.9563
301.9644
301.9884
301.9879
301.9961
301.9722
301.9802
301.9801
301.9718
301.9798
301.9878
302.0196
302.0195
302.0115
302.0198
302.0276
302.0591
302.0511
302.0428
302.019
302.0356
302.0354
302.0354
302.0272
302.0114
302.0191
302.0269
302.0508
302.0505
302.0507
302.0502
302.0505
302.0825
302.0745
302.0667
302.083
302.0439
302.0276
302.0833
302.0592
302.0509
302.0352
302.0591
302.075
302.0511
302.0672
302.0989
302.115
302.0826
302.0665
302.0585
302.0826
302.0905
302.0985
302.0747
302.0747
302.0665
302.0826
302.0585
302.0907
302.0665
302.0346
302.0747
302.0508
302.0665
302.0824
302.0424
302.0665
302.0584
302.0824
302.0664
302.0502
302.0586
302.0426
302.0268
302.0274
302.0114
302.0272
302.0114
302.0112
302.019
302.0106
302.0344
302.0341
302.0344
302.0504
302.0266
302.0427
302.0108
302.019
301.9791
301.971
302.019
302.019
302.0189
302.0112
302.0117
301.9957
301.9717
301.9713
301.9798
301.9954
301.9713
301.9635
301.9795
301.9555
301.9635
301.9717
301.9478
301.9716
301.9478
301.9878
301.94
301.9798
301.9719
301.9957
301.9795
301.9793
301.9711
301.9552
301.9631
301.9474
302.0032
302.0192
302.0035
302.0276
302.0674
302.0675
302.0438
302.0437
302.0517
302.0837
302.0598
302.0359
302.0677
302.0359
302.0598
302.0598
302.0278
302.0437
302.068
302.084
302.0684
302.0763
302.06
302.0604
302.0445
302.0526
302.0761
302.0761
302.0598
302.0839
302.0439
302.076
302.0521
302.0685
302.0761
302.0599
302.0441
302.0358
302.028
302.0603
302.0684
302.1006
302.0925
302.0763
302.0685
302.0606
302.0445
302.0283
302.0365
302.0524
302.0605
302.0605
302.0365
302.0606
302.0687
302.0611
302.045
302.053
302.0294
302.0056
302.0295
302.0616
302.0454
302.0619
302.0617
302.0777
302.0695
302.0613
302.0612
302.053
302.0771
302.0534
302.0693
302.1015
302.0534
302.0852
302.1015
302.0854
302.1094
302.1012
302.1332
302.125
302.1089
302.1258
302.1409
302.1494
302.1492
302.1491
302.1252
302.1412
302.165
302.1652
302.1811
302.1732
302.1811
302.181
302.1811
302.1332
302.1256
302.1097
302.1094
302.1497
302.1333
302.1654
302.2132
302.1972
302.1891
302.1654
302.1581
302.1656
302.1738
302.166
302.181
302.1817
302.2136
302.2056
302.2054
302.2213
302.2452
302.2287
302.2208
302.1887
302.2128
302.1808
302.213
302.2128
302.1969
302.2209
302.2205
302.2204
302.245
302.2049
302.1892
302.1654
302.2133
302.1813
302.1972
302.2209
302.1487
302.2206
302.1969
302.1649
302.1648
302.1731
302.1967
302.2047
302.2935
302.3017
302.3334
302.31
302.3021
302.3108
302.3109
302.3183
302.2948
302.3022
302.3504
302.3263
302.3344
302.3187
302.3666
302.3258
302.2941
302.3183
302.2869
302.2789
302.2711
302.2713
302.2554
302.2873
302.2394
302.2714
302.2869
302.2314
302.2157
302.1916
302.1997
302.1999
302.1996
302.192
302.2234
302.2557
302.2798
302.3519
302.3596
302.2958
302.3278
302.3356
302.3355
302.3193
302.3031
302.3352
302.3355
302.3435
302.3354
302.3437
302.3517
302.3361
302.3522
302.3686
302.3441
302.36
302.3678
302.3757
302.3763
302.3609
302.3524
302.3441
302.3606
302.3526
302.3521
302.3761
302.3515
302.343
302.3752
302.3278
302.3436
302.3522
302.3515
302.343
302.3826
302.35
302.3734
302.3814
302.3814
302.3823
302.3741
302.3742
302.3663
302.3265
302.3345
302.3106
302.3348
302.303
302.3509
302.3984
302.3824
302.3745
302.4144
302.3435
302.3754
302.3998
302.3752
302.3909
302.3824
302.3903
302.4065
302.3731
302.3564
302.381
302.3495
302.3652
302.365
302.3568
302.3572
302.397
302.3807
302.373
302.3727
302.3487
302.3565
302.3562
302.3481
302.3401
302.3319
302.3399
302.3475
302.3474
302.3318
302.2998
302.3068
302.299
302.3316
302.2674
302.3235
302.3397
302.3962
302.3717
302.332
302.373
302.3564
302.3566
302.3734
302.3647
302.3803
302.3802
302.3722
302.3563
302.3728
302.3811
302.4052
302.3655
302.4061
302.3661
302.3744
302.3424
302.3266
302.3756
302.3758
302.3686
302.3765
302.3678
302.3994
302.3918
302.3106
302.2792
302.2469
302.2391
302.2956
302.3032
302.2709
302.3034
302.2551
302.2634
302.2723
302.2637
302.2878
302.2876
302.2719
302.2798
302.2802
302.288
302.2876
302.2715
302.2791
302.2475
302.2795
302.2554
302.2556
302.2314
302.2153
302.2631
302.1989
302.231
302.2473
302.2474
302.2632
302.2634
302.2633
302.2548
302.2787
302.3113
302.2709
302.3031
302.2792
302.2552
302.2796
302.2794
302.2719
302.2719
302.2878
302.2798
302.2881
302.256
302.2636
302.2474
302.2793
302.2709
302.2552
302.2555
302.24
302.2407
302.2005
302.2169
302.2401
302.2236
302.2398
302.2238
302.2565
302.2487
302.2648
302.2731
302.2731
302.265
302.2816
302.274
302.282
302.2818
302.2895
302.2888
302.289
302.2647
302.2804
302.2719
302.2959
302.3367
302.3367
302.3043
302.3278
302.3038
302.3195
302.3354
302.3113
302.3433
302.3115
302.2481
302.1766
302.1448
302.1686
302.1605
302.1847
302.1769
302.2089
302.2242
302.2325
302.2724
302.2481
302.2558
302.2881
302.3039
302.2726
302.2642
302.2726
302.2807
302.289
302.2732
302.2809
302.2966
302.2881
302.2884
302.3052
302.2888
302.2732
302.2887
302.3134
302.3055
302.2975
302.3052
302.2892
302.2975
302.3047
302.2806
302.3126
302.2979
302.3043
302.3039
302.312
302.296
302.3032
302.288
302.2795
302.2708
302.2623
302.2788
302.2704
302.2624
302.3017
302.2859
302.2941
302.3026
302.2787
302.2949
302.2708
302.27
302.2782
302.2467
302.2628
302.2624
302.27
302.254
302.2538
302.2458
302.2692
302.2688
302.2691
302.2852
302.2692
302.2686
302.2528
302.2691
302.2611
302.2533
302.2697
302.2776
302.2769
302.2683
302.2763
302.2921
302.2918
302.2838
302.2997
302.2836
302.3153
302.2997
302.3078
302.3397
302.3318
302.3313
302.3072
302.3468
302.323
302.3069
302.3312
302.3475
302.3315
302.3157
302.3401
302.3481
302.348
302.348
302.356
302.3725
302.3649
302.3649
302.3732
302.4055
302.3737
302.3577
302.3178
302.2858
302.2702
302.2864
302.3104
302.3105
302.3106
302.3102
302.2938
302.3091
302.325
302.3249
302.3008
302.2928
302.3008
302.2768
302.3166
302.3564
302.3645
302.3648
302.3648
302.3651
302.3573
302.3581
302.342
302.3346
302.3348
302.3345
302.3591
302.3591
302.3508
302.3344
302.3585
302.3343
302.3185
302.3177
302.3097
302.3015
302.3096
302.318
302.3183
302.3257
302.3257
302.3577
302.3418
302.3422
302.3905
302.358
302.3337
302.3337
302.3657
302.3817
302.3978
302.3656
302.3735
302.4138
302.4303
302.4624
302.4543
302.4307
302.4386
302.4305
302.4225
302.4227
302.439
302.4231
302.4312
302.4309
302.4066
302.431
302.4151
302.3909
302.407
302.4229
302.4549
302.4549
302.4468
302.4466
302.4383
302.4466
302.4542
302.4782
302.4864
302.4703
302.4784
302.4703
302.4626
302.4383
302.4299
302.4379
302.454
302.4861
302.4937
302.4937
302.4695
302.4852
302.4534
302.4693
302.4615
302.4539
302.4782
302.4462
302.4623
302.5184
302.5025
302.4945
302.5113
302.5198
302.5198
302.5118
302.5035
302.5271
302.5273
302.5268
302.5352
302.5193
302.5591
302.5512
302.5352
302.5432
302.5106
302.5348
302.5182
302.5503
302.5423
302.5346
302.5425
302.5584
302.5421
302.5499
302.5497
302.5739
302.5736
302.5737
302.5737
302.5658
302.5659
302.5658
302.5347
302.5193
302.5116
302.5119
302.5034
302.5038
302.4951
302.4557
302.4559
302.4477
302.4481
302.4548
302.4792
302.4704
302.4468
302.4789
302.4784
302.4786
302.4704
302.4945
302.5108
302.5029
302.4947
302.4786
302.4466
302.4627
302.4707
302.5107
302.4946
302.4942
302.4861
302.4939
302.5419
302.4938
302.4695
302.4453
302.4297
302.4373
302.4456
302.4534
302.4379
302.4536
302.4855
302.4695
302.5098
302.4864
302.5099
302.4778
302.4619
302.4144
302.4305
302.4385
302.4225
302.4222
302.4222
302.398
302.3983
302.3984
302.3905
302.4066
302.3988
302.4066
302.4227
302.3904
302.4385
302.4142
302.3662
302.3737
302.3896
302.406
302.3975
302.3818
302.3742
302.3824
302.3748
302.3903
302.3748
302.3985
302.4146
302.4704
302.4543
302.4704
302.4383
302.4544
302.4708
302.4388
302.407
302.4309
302.4467
302.4151
302.4153
302.4153
302.3996
302.3676
302.4157
302.376
302.3925
302.4011
302.4173
302.4493
302.4977
302.4977
302.4899
302.4816
302.4655
302.4737
302.4977
302.4571
302.4724
302.4966
302.5042
302.4878
302.5353
302.4873
302.5269
302.4145
302.3589
302.3992
302.4632
302.4469
302.4788
302.4308
302.3832
302.399
302.3988
302.3831
302.4145
302.3902
302.3903
302.4064
302.3983
302.3985
302.4549
302.5116
302.5039
302.5197
302.5351
302.487
302.511
302.5182
302.4622
302.4145
302.4303
302.4144
302.3981
302.3809
302.4286
302.421
302.4289
302.4687
302.5488
302.5564
302.5169
302.5334
302.5252
302.5091
302.5249
302.5168
302.5568
302.5966
302.6127
302.6447
302.669
302.6845
302.6448
302.6529
302.661
302.6449
302.6695
302.6938
302.718
302.7022
302.6544
302.6383
302.6779
302.6538
302.6304
302.6383
302.6462
302.5983
302.5341
302.4543
302.4227
302.375
302.3834
302.4153
302.3992
302.4234
302.439
302.4782
302.5423
302.5671
302.5751
302.5834
302.6389
302.6547
302.6386
302.6469
302.655
302.5909
302.6065
302.6225
302.6222
302.6296
302.6536
302.6699
302.6373
302.6455
302.6459
302.669
302.6851
302.7091
302.725
302.7729
302.7407
302.7246
302.7004
302.7164
302.7242
302.7163
302.7242
302.7166
302.7246
302.6765
302.6447
302.5961
302.6286
302.6364
302.6278
302.6201
302.6364
302.6523
302.6281
302.6766
302.7094
302.6938
302.7014
302.701
302.7168
302.7499
302.7741
302.7909
302.7271
302.7037
302.7195
302.7032
302.6954
302.6557
302.6394
302.6553
302.6313
302.6714
302.7274
302.7273
302.7589
302.7427
302.743
302.7915
302.7996
302.7915
302.7916
302.7597
302.7595
302.7353
302.7517
302.7438
302.7679
302.7351
302.7274
302.7837
302.744
302.7513
302.7188
302.7106
302.6949
302.6625
302.6383
302.6383
302.6624
302.6783
302.7499
302.7661
302.7419
302.7421
302.7824
302.7738
302.8224
302.8303
302.7824
302.8145
302.7823
302.7743
302.7661
302.7822
302.8227
302.8231
302.8303
302.8063
302.8383
302.8307
302.8306
302.8145
302.8303
302.8141
302.8782
302.8622
302.8143
302.8704
302.8621
302.854
302.8857
302.8936
302.878
302.8943
302.8936
302.8699
302.8542
302.8224
302.8142
302.7903
302.7902
302.8064
302.8629
302.9354
302.9348
302.9183
302.9105
302.9038
302.9271
302.919
302.9034
302.8879
302.8648
302.832
302.7756
302.7202
302.6967
302.6729
302.7209
302.7132
302.7288
302.6644
302.6646
302.6726
302.6485
302.7286
302.6964
302.664
302.6799
302.6642
302.672
302.6481
302.6479
302.6879
302.7118
302.7347
302.7099
302.7186
302.7667
302.7979
302.822
302.8146
302.8063
302.8228
302.782
302.8144
302.7981
302.8146
302.7744
302.7503
302.7269
302.623
302.6551
302.5834
302.4711
302.4395
302.5675
302.6071
302.7031
302.7592
302.7992
302.7198
302.6647
302.6492
302.6728
302.6167
302.6485
302.6722
302.6559
302.6318
302.5993
302.6389
302.6786
302.7031
302.6555
302.6641
302.6082
302.6079
302.6556
302.7201
302.7445
302.7686
302.7859
302.7385
302.7379
302.6666
302.6262
302.5366
302.3936
302.3696
302.4095
302.4572
302.5684
302.6477
302.6966
302.6881
302.7368
302.705
302.7126
302.6564
302.4887
302.2804
302.2492
302.2581
302.2585
302.2262
302.2505
302.2429
302.2588
302.2746
302.2661
302.2664
302.2501
302.2422
302.2662
302.2418
302.2498
302.2584
302.2339
302.2431
302.1944
302.2268
302.2109
302.1947
302.2273
302.1957
302.2353
302.2433
302.2431
302.2425
302.2177
302.2417
302.2418
302.2577
302.2497
302.2653
302.2577
302.265
302.2575
302.2181
302.2183
302.1938
302.2094
302.1783
302.1942
302.2184
302.1858
302.2018
302.194
302.2253
302.2097
302.2099
302.2179
302.2818
302.3141
302.2742
302.2743
302.2343
302.2421
302.2097
302.2171
302.2257
302.2412
302.2495
302.2582
302.3384
302.418
302.4496
302.5451
302.5774
302.5847
302.5843
302.4959
302.5764
302.6082
302.56
302.4481
302.3524
302.241
302.2172
302.2016
302.2253
302.2251
302.2412
302.2251
302.2489
302.2487
302.2328
302.2418
302.1937
302.2022
302.21
302.218
302.2337
302.2175
302.2416
302.2412
302.2334
302.2098
302.1779
302.1944
302.1379
302.146
302.1387
302.1385
302.1636
302.1554
302.131
302.13
302.1216
302.1218
302.1618
302.1858
302.1625
302.1622
302.1704
302.1378
302.1535
302.153
302.1687
302.1927
302.1842
302.1842
302.152
302.1763
302.2004
302.1364
302.2003
302.2246
302.2643
302.2802
302.2879
302.3439
302.3596
302.3276
302.2794
302.3112
302.2877
302.3036
302.2722
302.2722
302.3451
302.3042
302.3916
302.4078
302.4301
302.4145
302.3436
302.3272
302.3515
302.4081
302.4075
302.4866
302.5428
302.5108
302.5266
302.5667
302.5506
302.4947
302.4462
302.43
302.4379
302.4066
302.2943
302.3264
302.3261
302.2852
302.3254
302.2935
302.286
302.2699
302.2778
302.302
302.3022
302.3662
302.373
302.4457
302.5502
302.5582
302.5262
302.5261
302.5504
302.5345
302.5428
302.5347
302.415
302.3674
302.3755
302.3844
302.4326
302.3924
302.3684
302.3285
302.2802
302.2721
302.288
302.2641
302.2885
302.2888
302.3276
302.2954
302.2877
302.2634
302.2794
302.3033
302.3192
302.407
302.4153
302.4229
302.414
302.4142
302.3828
302.4157
302.5112
302.4877
302.5199
302.6163
302.6085
302.5926
302.6161
302.5277
302.504
302.4637
302.4398
302.4553
302.4955
302.4868
302.519
302.5512
302.5993
302.6718
302.7119
302.7371
302.7608
302.7762
302.8006
302.8411
302.8815
302.8812
302.8896
302.8576
302.8572
302.8496
302.8099
302.7614
302.8013
302.8163
302.816
302.8479
302.8318
302.8074
302.8149
302.8068
302.8063
302.7665
302.7831
302.7993
302.7749
302.7991
302.7426
302.7101
302.6862
302.6621
302.5983
302.5898
302.5906
302.5267
302.5588
302.5191
302.5034
302.464
302.5123
302.4878
302.4727
302.4802
302.4642
302.4091
302.3525
302.3047
302.3531
302.3534
302.3462
302.3864
302.4349
302.4333
302.6101
302.7284
302.7441
302.7538
302.8036
302.8199
302.7077
302.5561
302.499
302.4987
302.4585
302.4263
302.3781
302.3856
302.3304
302.3132
302.3443
302.2959
302.2479
302.2959
302.2878
302.3041
302.3279
302.3358
302.3523
302.375
302.3915
302.4
302.3846
302.4076
302.3683
302.3766
302.3847
302.4021
302.4265
302.4261
302.4249
302.4173
302.4494
302.4677
302.4912
302.483
302.4832
302.5228
302.5547
302.5788
302.5941
302.6653
302.697
302.5926
302.5291
302.4811
302.4253
302.4172
302.4491
302.561
302.6096
302.6258
302.6178
302.5699
302.5292
302.5136
302.577
302.6169
302.6405
302.6324
302.6311
302.6781
302.6866
302.7354
302.7112
302.7108
302.6945
302.6301
302.622
302.6144
302.4861
302.39
302.3744
302.35
302.3422
302.3985
302.5101
302.5175
302.5661
302.6064
302.6148
302.6232
302.6637
302.6794
302.6803
302.6955
302.6953
302.6947
302.694
302.6617
302.5896
302.6142
302.7112
302.7433
302.7267
302.7831
302.7915
302.8146
302.8221
302.8541
302.8385
302.7915
302.7919
302.8157
302.8073
302.776
302.7119
302.6877
302.687
302.6711
302.6623
302.6624
302.7115
302.7112
302.7436
302.744
302.7693
302.7201
302.7534
302.7368
302.7684
302.7376
302.7616
302.7616
302.8022
302.8018
302.8026
302.843
302.7631
302.7138
302.6894
302.7057
302.6975
302.6964
302.7368
302.6883
302.6951
302.7589
302.7981
302.8714
302.8795
302.7437
302.7515
302.7928
302.8169
302.8068
302.6637
302.5586
302.4468
302.1135
301.7783
301.8424
302.0335
302.09
302.1778
302.0983
302.1073
302.1478
302.1958
302.2033
302.1483
302.1008
302.0045
301.9718
302.0271
302.0591
302.0108
302.0204
302.0037
301.9951
302.0108
302.0594
302.0348
301.9951
301.9401
302.0439
302.2188
302.2433
302.2827
302.338
302.3214
302.346
302.3694
302.3375
302.3388
302.372
302.3648
302.3727
302.3803
302.317
302.2766
302.2118
302.148
302.0757
302.0915
302.0837
302.1313
302.2043
302.2042
302.2128
302.1885
302.1645
302.2603
302.2049
302.2936
302.3727
302.4038
302.4273
302.4189
302.4184
302.4023
302.4017
302.4258
302.4106
302.4178
302.4496
302.4165
302.4246
302.4337
302.4341
302.4174
302.4419
302.4659
302.4504
302.4431
302.4273
302.4108
302.3542
302.3545
302.1876
302.1089
302.1176
302.1336
302.1094
302.0779
302.142
302.2139
302.2137
302.2132
302.2219
302.2144
302.2304
302.1986
302.1494
302.1333
302.0216
301.982
301.974
301.9817
301.9737
301.9814
301.9891
301.9732
301.9816
301.9576
301.9495
301.9328
301.9811
301.9815
301.9656
301.9737
301.9417
301.9659
301.9656
301.9736
301.9817
301.9977
302.0059
302.0295
302.0054
301.9893
301.9738
302.0056
302.0218
302.0135
301.9825
301.9982
302.0064
302.0057
302.0062
301.9821
301.9581
301.9742
301.9503
301.9584
301.9666
301.9742
301.9905
301.9825
301.9905
301.9669
301.9666
301.9188
301.8793
301.8872
301.8797
301.8799
301.888
301.9036
301.8635
301.8643
301.8879
301.8878
301.8784
301.8782
301.9022
301.8858
301.9019
301.9176
301.9811
301.9732
301.9969
302.053
302.0208
302.0768
302.093
302.0928
302.1166
302.1393
302.1316
302.1158
302.0845
302.0369
302.0606
302.0527
301.9806
302.0926
302.1404
302.1886
302.133
302.1891
302.2209
302.1645
302.1338
302.0928
302.0605
302.0765
302.1404
302.2771
302.1337
301.9266
301.9268
301.9343
301.9744
301.9746
301.9668
301.9671
301.8712
301.887
301.8948
301.8871
301.8632
301.8628
301.8547
301.8788
301.878
301.9099
302.0059
302.0537
302.0452
302.1734
302.1258
302.2069
302.2464
302.2624
302.3185
302.3183
302.1828
302.0154
302.0229
302.0067
302.0466
302.0706
302.4869
302.5922
302.5441
302.4963
302.5043
302.5276
302.5613
302.5851
302.5699
302.5211
302.4349
302.3153
302.3867
302.459
302.4911
302.5067
302.4509
302.3315
302.1379
302.0826
302.0254
302.0254
302.0656
302.0253
302.0334
302.0007
301.9848
301.9927
302.0562
302.145
302.2245
302.0962
302.0002
301.9124
301.9203
301.8955
301.9109
301.879
301.8692
301.893
301.8958
302.0491
302.2499
302.2581
302.2585
302.2579
302.2565
302.2715
302.2715
302.2781
302.2853
302.2454
302.2063
302.1497
302.0944
302.1906
302.2216
302.1963
302.093
301.9895
301.8632
301.8787
301.8714
301.8632
301.9833
302.0709
302.1028
301.9673
301.9255
301.9414
301.8857
301.8295
301.7736
301.7104
301.7508
301.8614
302.021
302.1113
302.1107
302.0959
302.1034
302.1984
302.2371
302.3739
302.317
302.2048
302.2442
302.3083
302.3585
302.3916
302.4235
302.407
302.3683
302.3936
302.4347
302.459
302.4587
302.4741
302.4652
302.4103
302.3867
302.458
302.4258
302.385
302.4015
302.4821
302.5778
302.5773
302.5451
302.5541
302.3126
301.8673
301.963
302.1298
302.2259
302.1061
302.1525
302.0485
301.8342
301.7314
301.7161
301.716
301.7155
301.7157
301.7071
301.6751
301.6987
301.7231
301.7168
301.7086
301.7181
301.7081
301.6903
301.7059
301.6979
301.7127
301.7444
301.7774
301.7466
301.7303
301.6985
301.7159
301.7089
301.7247
301.7252
301.7096
301.6852
301.7162
301.7002
301.6758
301.7155
301.6759
301.699
301.7304
301.7143
301.7465
301.7218
301.7302
301.7709
301.7625
301.7703
301.77
301.8102
301.8033
301.7795
301.795
301.7632
301.7957
301.7552
301.7539
301.7457
301.761
301.7132
301.6973
301.7688
301.7451
301.7294
301.7216
301.7298
301.7053
301.721
301.7055
301.6902
301.6981
301.6982
301.6977
301.6893
301.689
301.6884
301.6806
301.6967
301.6805
301.6879
301.7041
301.6649
301.6898
301.7054
301.6804
301.6812
301.7292
301.6815
301.6895
301.689
301.6808
301.6884
301.6734
301.6964
301.688
301.6884
301.704
301.6879
301.6795
301.6632
301.6709
301.7026
301.7182
301.7106
301.7091
301.7166
301.7324
301.716
301.724
301.7244
301.7017
301.7175
301.6931
301.7013
301.7094
301.6935
301.7099
301.7092
301.7091
301.6768
301.7007
301.7163
301.7086
301.724
301.741
301.7256
301.7104
301.7184
301.7422
301.7337
301.7337
301.742
301.7104
301.7342
301.7021
301.71
301.7169
301.7326
301.733
301.7401
301.7491
301.734
301.7188
301.7265
301.7108
301.7268
301.7032
301.7116
301.7268
301.7108
301.7342
301.726
301.726
301.7419
301.7418
301.7423
301.742
301.7498
301.7809
301.7739
301.7741
301.7351
301.7514
301.7754
301.7744
301.7747
301.7741
301.7823
301.7773
301.7303
301.7228
301.7474
301.7785
301.787
301.756
301.756
301.7485
301.7331
301.7411
301.7404
301.7643
301.7565
301.7964
301.7884
301.7477
301.7556
301.7474
301.7473
301.7387
301.7304
301.7626
301.7707
301.779
301.7631
301.7872
301.7633
301.7711
301.7886
301.805
301.8118
301.8356
301.8436
301.8198
301.8342
301.7627
301.7228
301.7157
301.7314
301.6733
301.6742
301.6654
301.6895
301.6809
301.6653
301.6973
301.6729
301.6723
301.6886
301.7041
301.7117
301.7438
301.743
301.7916
301.7997
301.8477
301.9274
301.9271
301.9589
301.9433
301.9116
301.7922
301.7765
301.7609
301.8253
301.8811
301.8568
301.8562
301.8483
301.825
301.7848
301.7855
301.7774
301.8011
301.7769
301.7856
301.7621
301.7938
301.7849
301.7693
301.7847
301.7842
301.8005
301.7996
301.7988
301.7909
301.8147
301.7824
301.814
301.814
301.821
301.7899
301.8314
301.8469
301.8786
301.8705
301.8552
301.8475
301.8563
301.8563
301.8641
301.8796
301.8794
301.8465
301.8777
301.871
301.8788
301.8953
301.8477
301.8883
301.9129
301.9785
301.9317
301.9855
302.0009
302.0011
302.0253
302.0085
302.0011
301.9776
301.9294
301.9776
301.9535
301.9532
301.9848
301.9604
302.0087
301.9762
301.9688
301.9775
301.9615
301.9861
301.9618
301.9539
301.9544
301.9537
301.9301
301.9544
301.929
301.9377
301.8972
301.8984
301.9298
302.0174
302.0253
302.0426
301.9943
301.9467
301.9859
301.9614
301.9932
301.9848
301.9537
301.9944
302.0179
302.0897
302.1138
302.122
302.114
302.1298
302.1136
302.1137
301.9863
301.9308
301.9626
301.9786
301.9944
302.042
302.0898
302.0731
302.0812
302.0667
301.9305
301.8976
301.9221
301.8261
301.7703
301.7701
301.7859
301.7298
301.714
301.7303
301.7537
301.7138
301.7294
301.7215
301.7375
301.7056
301.7056
301.6895
301.6815
301.6892
301.6493
301.6652
301.6572
301.6647
301.6652
301.6888
301.6646
301.6966
301.6325
301.6326
301.6639
301.6566
301.6728
301.6884
301.6482
301.6803
301.6882
301.6724
301.688
301.6879
301.7039
301.7034
301.7034
301.7108
301.7109
301.6711
301.7109
301.6956
301.7036
301.7119
301.7601
302.1354
302.0808
301.9999
301.8556
302.0149
302.1498
302.1901
302.1571
302.1006
301.9727
301.8447
301.7965
301.7802
301.7083
301.7236
301.6917
301.6918
301.6607
301.6851
301.7174
301.718
301.7257
301.7742
301.7583
301.7584
301.7349
301.7273
301.768
301.769
301.7526
301.7284
301.7919
301.8315
301.8632
301.8714
301.7669
301.7586
301.7749
301.782
301.8057
301.7819
301.7898
301.7742
301.7904
301.8225
301.8153
301.7676
301.7673
301.7357
301.7278
301.6725
301.6961
301.6963
301.6965
301.6809
301.6975
301.7216
301.7536
301.7938
301.7693
301.8409
301.8171
301.7612
301.8331
301.7373
301.6338
301.6578
301.6578
301.9372
301.985
301.889
301.9291
302.1057
302.2492
302.2969
302.241
302.2083
302.1523
302.4322
302.4707
302.4148
302.3453
302.1455
301.8257
301.6977
301.6978
301.6893
301.7456
301.7854
301.7779
301.746
301.7617
301.7216
301.7373
301.6738
301.6743
301.6985
301.674
301.6667
301.6825
301.6824
301.6738
301.6656
301.6501
301.6902
301.7218
301.7058
301.7138
301.7064
301.6906
301.7144
301.7545
301.778
301.7696
301.7535
301.7537
301.7694
301.8334
301.8173
301.8808
301.9925
301.93
301.9302
301.9853
301.9524
301.944
301.9041
301.879
301.959
302.0308
302.1264
302.1021
302.0219
301.9258
301.9025
301.9025
301.879
301.9031
301.8251
301.809
301.8249
301.8166
301.832
301.8078
301.791
301.7916
301.7919
301.8559
301.8643
301.8647
301.849
301.8334
301.8177
301.7859
301.802
301.7696
301.7373
301.7373
301.7379
301.7455
301.7138
301.7618
301.7299
301.7212
301.6974
301.7291
301.7294
301.7377
301.721
301.7287
301.7207
301.7125
301.7363
301.7283
301.72
301.712
301.6964
301.7361
301.7041
301.688
301.7041
301.7122
301.7368
301.7127
301.7614
301.7936
301.7859
301.7938
301.7701
301.7856
301.7858
301.762
301.7622
301.7472
301.7715
301.7473
301.7556
301.7549
301.7464
301.7622
301.7303
301.746
301.7461
301.7459
301.7534
301.7373
301.7372
301.737
301.761
301.7529
301.7451
301.7449
301.705
301.6416
301.6253
301.6015
301.6253
301.641
301.6647
301.6646
301.6404
301.6487
301.657
301.7045
301.7364
301.7369
301.7367
301.7365
301.7361
301.7284
301.6964
301.704
301.7038
301.7844
301.7925
301.7686
301.7841
301.7842
301.7756
301.7756
301.7677
301.8077
301.7589
301.7752
301.7671
301.7671
301.783
301.7591
301.7593
301.7751
301.7675
301.8073
301.7921
301.8234
301.8317
301.84
301.8079
301.8163
301.8397
301.8154
301.8392
301.8315
301.8316
301.8079
301.8402
301.8399
301.8322
301.8405
301.8327
301.7928
301.7928
301.8163
301.8242
301.832
301.816
301.8238
301.7994
301.8311
301.8229
301.8225
301.8549
301.8466
301.8226
301.8067
301.8306
301.8305
301.8381
301.7979
301.838
301.806
301.8222
301.8058
301.8136
301.8295
301.8139
301.8064
301.782
301.7895
301.789
301.813
301.8365
301.8205
301.8287
301.8365
301.8124
301.8364
301.8444
301.8129
301.7967
301.8448
301.8285
301.8209
301.861
301.8288
301.8293
301.8215
301.8223
301.8463
301.8618
301.8378
301.8136
301.8612
301.8615
301.8694
301.8768
301.8849
301.8699
301.8702
301.8941
301.958
301.9426
301.9025
301.9103
301.9182
301.9106
301.8792
301.8793
301.8796
301.8787
301.8943
301.8784
301.8944
301.8788
301.8945
301.9106
301.8948
301.9264
301.9268
301.9277
301.9277
301.911
301.9356
301.9275
301.9283
301.9195
301.9113
301.9268
301.9185
301.9186
301.9429
301.9425
301.958
301.9741
302.0374
302.1409
302.1486
302.053
301.9893
301.9894
301.9975
302.173
302.1815
302.1573
302.0536
301.9977
301.9263
301.9023
301.9023
301.918
301.9098
301.8777
301.9101
301.9812
301.9807
301.9649
302.0217
302.0386
302.0943
302.1263
302.1182
302.0618
301.9901
301.9823
301.9359
301.9436
302.0472
302.0938
302.1406
302.1173
302.0854
302.0936
302.1183
302.0869
302.111
302.1042
302.1355
302.0955
302.0956
302.096
302.079
302.1184
302.0871
302.0545
301.9758
301.8734
301.8505
301.8589
301.8663
301.883
301.8505
301.8514
302.0987
302.2584
302.2499
301.994
301.8661
301.7942
301.8266
302.1163
302.3727
302.3327
302.3113
302.3347
302.3185
302.3182
302.312
302.2975
302.3193
302.333
302.4766
302.5639
302.5561
302.5952
302.5135
302.409
302.1375
302.1694
302.2732
302.3855
302.4742
302.4989
302.482
302.4813
302.4015
302.324
302.349
302.4441
302.3536
302.3522
302.2799
302.1529
302.0891
302.0499
301.9863
301.9701
301.9376
301.8885
301.8563
301.824
301.7766
301.7762
301.7362
301.7766
301.7523
301.7597
301.7992
301.8395
301.8315
301.8552
301.919
301.9346
301.9185
301.9659
301.9734
301.9967
301.9975
302.0218
302.0458
302.0141
302.0222
302.0623
302.0616
302.0695
302.0696
302.0775
302.0376
302.0375
301.9738
302.0129
302.1169
302.1569
302.1085
302.1317
302.0984
302.0824
302.0983
302.0825
302.1146
302.2343
302.3058
302.3049
302.3455
302.2823
302.0981
302.0757
302.0922
302.0678
302.0913
302.1073
302.1391
302.0989
302.0916
302.0828
302.1226
302.0904
302.0743
302.0898
302.1057
302.1124
302.1607
302.2409
302.2404
302.2651
302.3224
302.396
302.4435
302.5479
302.6519
302.7149
302.787
302.764
302.746
302.6917
302.6274
302.6578
302.6499
302.6664
302.6502
302.6436
302.6025
302.458
302.4343
302.3846
302.4345
302.5151
302.5327
302.5407
302.5243
302.4759
302.4421
302.4102
302.331
302.3155
302.2831
302.2609
302.1898
302.126
302.2205
302.2607
302.212
302.1554
302.17
302.0918
302.107
302.1141
302.1059
302.1772
302.201
302.1775
302.1457
302.1289
302.1616
302.2018
302.2259
302.2103
302.1855
302.1942
302.1777
302.1772
302.153
302.1207
302.0803
302.0809
302.1687
302.2406
302.3289
302.3839
302.3204
302.3931
302.4745
302.5389
302.5129
302.506
302.498
302.3556
302.349
302.4122
302.4526
302.4756
302.4584
302.4585
302.5068
302.5229
302.5063
302.5067
302.4977
302.4659
302.4272
302.5172
302.4928
302.4768
302.4858
302.4235
302.3599
302.3034
302.3261
302.3813
302.4056
302.3497
302.277
301.9176
301.7821
301.8543
301.8771
301.8696
301.8377
301.8062
301.7587
301.7746
301.8304
301.8705
301.8705
301.8223
301.815
301.879
301.8624
301.8537
301.8223
301.8143
301.8534
301.7988
301.821
301.8373
301.8535
301.8534
301.8287
301.8208
301.8369
301.8534
301.8369
301.8378
301.8297
301.8377
301.8222
301.8615
301.8453
301.813
301.757
301.7565
301.6846
301.7563
301.7566
301.8043
301.7806
301.78
301.7722
301.7728
301.7732
301.7661
301.7505
301.6968
301.8003
301.8077
301.9442
301.9352
301.8636
301.8879
301.8797
301.8961
301.9031
301.8727
301.8484
301.8648
301.818
301.8401
301.816
301.8962
301.9275
301.927
301.9349
302.015
302.0227
301.9903
302.0052
302.0136
301.9895
301.9963
302.013
302.0126
302.021
302.0055
301.958
301.9809
302.0371
302.021
302.0535
302.0448
302.0289
302.0132
301.981
302.0049
301.9728
301.9736
301.9576
301.9651
302.0124
302.0443
301.9882
301.9963
301.9958
301.9893
301.9897
301.9577
301.9658
302.0061
302.0377
302.021
302.0135
301.9819
302.006
301.9893
302.029
302.0211
301.9806
301.9731
302.014
302.0462
301.9991
302.0063
302.0145
302.0456
302.0535
302.0468
302.0066
301.9499
301.958
301.9816
301.9737
301.9901
301.958
301.9582
301.9667
301.9592
301.9749
302.0139
302.0538
302.054
302.0133
302.0129
301.9969
301.9895
302.0211
302.013
301.9967
302.0534
302.0861
302.0788
302.0627
302.1028
302.0943
302.1179
302.1027
302.1188
302.1343
302.0949
302.1028
302.0461
302.0696
302.0621
302.0236
302.0479
302.0875
302.0947
302.0946
302.0863
302.1097
302.1017
302.1106
302.0626
302.0466
302.0388
302.0231
302.031
302.0068
301.9908
301.9588
301.9424
301.9514
301.9688
301.9286
301.9436
301.9435
301.9516
301.9442
301.9923
301.9828
301.9823
302.0145
302.0062
301.9821
301.9895
302.014
302.0153
302.0789
302.0709
301.9432
301.927
301.9673
301.9823
301.9661
301.9582
301.9106
301.9103
301.918
301.9332
301.9649
302.0208
302.093
302.1163
302.116
302.1318
302.1557
302.1876
302.2035
302.1873
302.1306
302.1233
302.1793
302.1951
302.187
302.2196
302.2516
302.2753
302.2115
302.2442
302.2602
302.3651
302.3652
302.4383
302.5186
302.5101
302.4532
302.405
302.3881
302.3402
302.364
302.565
302.558
302.5504
302.5425
302.5427
302.5185
302.4788
302.4554
302.4646
302.2895
302.3521
302.3987
302.4547
302.4946
302.5108
302.4404
302.3756
302.4081
302.4013
302.3608
302.3284
302.3514
302.3435
302.3597
302.375
302.4388
302.4466
302.551
302.5358
302.4807
302.4644
302.3265
302.2788
302.231
302.1603
302.1604
302.1282
302.1609
302.177
302.0732
301.9935
302.0327
301.9847
302.009
302.0249
301.9771
301.9532
301.9923
302.0146
301.959
301.9757
302.0302
302.0384
302.039
302.007
301.9597
301.872
301.848
301.8078
301.8314
301.8553
301.8158
301.7522
301.6967
301.6881
301.6958
301.6875
301.7268
301.7423
301.7428
301.7189
301.7345
301.7578
301.7658
301.7732
301.7411
301.7169
301.7169
301.724
301.8031
301.7788
301.7707
301.771
301.8192
301.803
301.8427
301.9071
301.9308
301.9388
301.9235
301.9552
301.9803
301.9493
301.9897
302.0221
301.998
301.9819
301.9261
301.9192
301.9589
301.9267
301.9661
301.9493
301.9341
301.9573
301.9812
302.0052
301.9969
301.9967
302.0126
302.0367
302.0369
302.021
302.029
302.0365
302.0282
302.0037
302.0032
302.0266
302.027
302.0115
302.0191
301.9961
302.0276
302.0363
302.0362
302.0282
302.0204
302.0125
302.0123
302.0044
302.0043
301.9965
301.9885
301.9963
301.9803
301.9569
301.9491
302.013
302.013
302.0132
301.9899
301.9977
301.9576
301.9253
301.9652
301.9333
302.0132
302.0533
302.0611
302.0698
302.0782
302.0616
302.0691
302.0687
302.0786
302.079
302.0716
302.0485
302.0246
302.0557
302.0147
302.0067
302.0149
302.0468
302.0293
302.02
302.0993
302.0744
302.0747
302.0907
302.0741
302.0822
302.0921
302.0698
302.0687
302.0685
302.0692
301.9178
301.7185
301.7505
301.7578
301.8295
301.8536
301.7733
301.773
301.7646
301.7642
301.8358
301.8361
301.8847
301.9253
301.934
301.9482
301.9313
301.9728
301.9971
302.0221
302.0064
302.0229
301.9994
301.985
302.0169
302.0088
302.0015
301.9772
301.9854
302.0172
301.985
301.9931
301.9842
301.9599
301.9837
302.0072
301.9984
301.9817
302.005
301.9891
301.9649
301.9573
302.03
302.0217
302.0225
302.0301
302.03
302.0056
302.0131
302.0294
302.0294
302.039
302.04
302.0873
302.0786
302.0701
302.0705
302.0699
302.0855
302.0613
302.0361
302.0685
302.0439
302.0274
302.06
302.0361
302.0355
302.0523
302.0602
302.0602
302.0598
302.1074
302.0917
302.1082
302.0836
302.0674
302.083
302.0993
302.1064
302.0507
302.0193
302.0356
302.0196
301.995
302.0346
302.0204
302.0525
302.0289
302.0605
302.0371
302.0442
302.0605
302.0359
302.0358
302.099
302.0938
302.0604
302.0437
301.9941
301.9306
301.9483
301.9721
301.9803
301.9728
301.9487
301.9484
301.9649
301.9576
301.9651
301.9572
302.0297
302.0305
302.0139
302.0537
302.0136
302.0454
302.0539
302.0545
302.0715
302.0483
302.0269
302.0283
302.0759
302.1063
302.1142
302.0583
302.0428
302.0668
302.0348
302.0103
302.0042
301.9875
301.9933
301.9695
301.9685
301.9999
301.9922
302.0005
302.0007
301.976
302.0071
301.9753
301.9751
301.9758
302.0153
302.0646
302.0311
302.0305
302.006
302.0138
302.013
301.9964
301.9806
301.9885
301.9719
301.9796
302.0118
301.9717
301.9799
301.9886
302.0526
302.0526
302.0854
302.0695
302.0928
302.1166
302.1245
302.1078
302.0839
302.1315
302.1635
302.1952
302.155
302.1392
302.1714
302.1632
302.155
302.1317
302.1391
302.1072
302.1468
302.1151
302.077
302.0767
302.1095
302.1089
302.1008
302.1251
302.1169
302.1323
302.124
302.132
302.124
302.1326
302.1653
302.0934
302.0856
302.1339
302.0937
302.1028
302.1351
302.1842
302.1367
302.1129
302.1603
302.0973
302.1292
302.1182
302.1256
302.1662
302.0779
302.0943
302.1117
302.0803
302.0498
302.0337
302.0667
302.0337
302.0513
302.051
302.0585
302.0592
302.0345
301.9793
301.9948
301.9709
301.9863
302.0173
302.0253
302.0257
302.123
302.0501
302.0588
302.0431
302.156
302.1217
302.1381
302.1294
302.1455
302.1206
302.1215
302.1362
302.1443
302.1692
302.1287
302.1292
302.0652
302.1616
302.1542
302.1605
302.1614
302.2497
302.1792
302.2357
302.2505
302.3144
302.3451
302.3034
302.2958
302.3433
302.2784
302.3255
302.3485
302.3416
302.342
302.4042
302.3793
302.3875
302.3229
302.3712
302.3807
302.3096
302.254
302.2522
302.2202
302.2598
302.251
302.2439
302.2602
302.2995
302.3555
302.3656
302.4538
302.4051
302.4529
302.421
302.389
302.3707
302.3334
302.294
302.2452
302.1891
302.2457
302.317
302.3
302.3233
302.2768
302.3047
302.3035
302.3038
302.225
302.2818
302.3692
302.36
302.3624
302.3477
302.3459
302.3598
302.3106
302.3886
302.3731
302.3506
302.3269
302.3047
302.2812
302.1454
302.1919
302.2158
302.2147
302.2927
302.3252
302.3588
302.3588
302.3725
302.3806
302.3162
302.2596
302.1798
302.0771
302.101
302.0365
301.98
301.9889
301.9252
301.9808
301.9572
301.9491
301.988
302.0205
301.9087
301.8212
301.8604
301.8849
301.9553
302.083
302.2024
302.2908
302.2507
302.2511
302.2988
302.339
302.299
302.2351
302.2363
302.2116
302.2758
302.2669
302.2256
302.313
302.3616
302.3297
302.3375
302.3612
302.3294
302.3684
302.3693
302.3464
302.3233
302.3075
302.2838
302.3302
302.3712
302.2825
302.3635
302.2695
302.3026
302.2689
302.2531
302.2997
302.3775
302.4506
302.4826
302.5304
302.5384
302.5301
302.5937
302.569
302.4716
302.4233
302.3839
302.4577
302.4821
302.4812
302.4813
302.5137
302.5866
302.5909
302.5763
302.5608
302.537
302.5311
302.509
302.4778
302.4693
302.4523
302.4745
302.4902
302.4102
302.3788
302.3
302.3405
302.3964
302.4519
302.4347
302.4904
302.4011
302.4639
302.3907
302.471
302.3826
302.438
302.5346
302.5409
302.5467
302.5652
302.6313
302.561
302.5681
302.5519
302.4724
302.3908
302.3604
302.1697
301.9955
302.0117
301.9806
302.051
302.0017
302.0092
302.0011
302.0085
301.9999
302.0732
302.0421
302.1057
302.2417
302.1693
302.168
302.0555
301.9694
301.9208
301.9288
301.7618
301.7529
301.8253
301.8644
301.8886
301.9523
301.9269
301.9273
301.9038
301.9197
301.9446
301.9124
301.9368
301.9607
301.9116
301.9208
301.9052
301.8896
301.7216
301.5706
301.6345
301.6584
301.7539
301.8668
301.7863
301.8421
301.7548
301.5869
301.6518
301.6985
301.7228
301.7622
301.8256
301.7853
301.8897
301.8739
301.9135
301.9446
301.9844
301.9926
301.9209
301.8179
301.8651
301.8168
301.8404
301.8801
301.936
301.9833
301.9998
301.9603
301.9915
301.9915
302.0307
302.0093
302.0746
302.0267
302.0338
302.0328
302.0813
302.1207
302.0335
301.9936
301.9848
301.9705
302.05
302.075
301.9788
301.8979
301.8905
301.8968
301.9209
301.889
301.7855
301.7617
301.7383
301.7132
301.7931
301.776
301.8471
301.8797
301.8484
301.8723
301.9439
301.9359
302.0007
301.9209
301.651
301.5706
301.5791
301.5471
301.5866
301.6738
301.8895
301.8808
301.7457
301.6347
301.794
301.9218
301.9859
301.9779
301.9939
302.017
302.017
302.0738
302.0575
302.0198
301.9881
302.0047
302.0443
302.0202
302.0046
301.9243
301.9322
301.9317
301.8923
301.8917
301.7957
301.7722
301.7324
301.8034
301.8212
301.7807
301.9173
301.9335
301.8547
301.933
301.9323
301.893
302.005
302.0386
302.0222
302.0861
301.9589
302.0066
302.0136
302.0211
302.0772
302.0122
302.0363
302.0031
302.0926
302.0752
301.9861
301.979
301.9802
301.8754
301.9077
301.9801
301.9009
301.7583
301.8052
301.7239
301.6127
301.6132
301.5888
301.6054
301.6755
301.612
301.6449
301.6363
301.596
301.6121
301.6436
301.6515
301.6829
301.7151
301.7315
301.7556
301.7467
301.7548
301.7792
301.8192
301.8591
301.7705
301.7777
301.8331
301.9379
301.93
301.9649
301.8
301.7366
301.7053
301.6963
301.7111
301.6625
301.6865
301.6783
301.7024
301.6937
301.7014
301.774
301.7498
301.7098
301.7415
301.718
301.7582
301.7335
301.6476
301.6866
301.6859
301.6778
301.6786
301.7348
301.7267
301.6787
301.6958
301.7041
301.7187
301.7032
301.7026
301.7345
301.7099
301.743
301.7421
301.7425
301.7663
301.7267
301.6876
301.6395
301.6241
301.616
301.6489
301.6245
301.6799
301.7263
301.6873
301.6872
301.6227
301.5754
301.6311
301.5978
301.558
301.6134
301.5411
301.5891
301.5407
301.5405
301.5405
301.5972
301.5562
301.5329
301.5562
301.5568
301.5894
301.5568
301.5899
301.5898
301.6292
301.5737
301.6293
301.5891
301.597
301.5809
301.5653
301.5581
301.5731
301.5907
301.5897
301.6865
301.719
301.7594
301.7826
301.798
301.7578
301.7985
301.7902
301.7822
301.7745
301.7493
301.8303
301.7971
301.8377
301.8213
301.8217
301.8536
301.8304
301.8298
301.8651
301.8666
301.8481
301.7515
301.7845
301.872
301.8549
301.8342
301.8108
301.8497
301.8665
301.858
301.8672
301.8759
301.8257
301.8503
301.914
301.9124
301.9127
301.8408
301.8892
301.8962
301.8879
301.8793
301.8939
301.8311
301.8547
301.8391
301.8626
301.9186
301.879
301.8618
301.8531
301.8848
301.8601
301.8926
301.9157
301.868
301.8828
301.8671
301.8441
301.9002
301.868
301.9087
301.8665
301.9145
301.8895
301.8896
301.8895
301.873
301.9212
301.8651
301.8892
301.8807
301.9053
301.8814
301.8651
301.8984
301.8978
301.9377
301.8741
301.795
301.7796
301.7468
301.8189
301.762
301.8828
301.8743
301.9063
301.8578
301.8595
301.8184
301.8192
301.7548
301.6924
301.6355
301.6518
301.7154
301.7233
301.7622
301.78
301.7707
301.7635
301.7638
301.8206
301.8129
301.7892
301.8215
301.7489
301.7484
301.7565
301.7404
301.7631
301.7244
301.8047
301.7421
301.7658
301.7023
301.7278
301.7819
301.757
301.7343
301.8213
301.8365
301.8673
301.8586
301.8583
301.8419
301.9059
301.8414
301.8183
301.8737
301.8498
301.8418
301.8009
301.8405
301.8873
301.7992
301.777
301.7921
301.761
301.7842
301.7439
301.7925
301.7925
301.8014
301.8107
301.7641
301.8122
301.7882
301.7967
301.8124
301.8785
301.8954
301.9439
301.887
301.9106
301.8693
301.8759
301.9063
301.988
302.0043
302.1
302.14
302.0748
302.116
302.06
302.0443
302.0771
302.0752
302.082
302.1138
302.09
302.0911
302.0754
302.0515
302.076
302.0365
301.9825
301.9023
301.8704
301.9266
301.8957
301.9343
301.8784
301.911
301.958
301.895
301.8477
301.8718
301.9515
302.0307
301.9594
301.9758
302.053
301.9984
301.9998
302.0652
301.929
302.0414
302.0562
302.0405
302.1103
302.0068
301.9901
302.0282
301.9647
301.9487
302.0053
301.981
301.8855
301.9636
302.0279
301.9809
301.8212
301.8204
301.9406
301.8669
301.89
301.8976
301.8498
301.8352
301.8575
301.825
301.8006
301.8803
301.9534
301.914
301.7948
301.7144
301.8181
301.8658
301.9144
301.9546
301.9457
301.9472
301.9554
301.9823
302.0441
302.0426
301.9472
301.9861
301.9785
301.9779
302.0251
301.985
301.9686
301.882
301.8574
301.9216
301.928
301.9366
301.928
301.9038
301.8714
301.8796
301.8565
301.856
301.952
301.9766
301.9282
301.8727
301.9043
301.9037
301.9116
301.9917
302.0157
301.9855
301.9848
302.041
302.0015
301.9859
302.026
301.9771
301.9766
302.0663
301.9768
302.0501
302.026
302.0415
301.9687
301.9366
301.9683
301.9857
301.9224
301.9563
301.9785
301.98
301.9872
301.732
301.6457
301.7174
301.6522
301.8055
301.9724
302.0135
301.9659
301.9566
301.8769
301.9333
301.8521
301.6937
301.6466
301.5818
301.5268
301.6311
301.6146
301.5598
301.5913
301.5746
301.5898
301.5821
301.5575
301.542
301.5338
301.5494
301.5739
301.5894
301.5818
301.6613
301.5741
301.5413
301.5894
301.6288
301.5807
301.6683
301.6048
301.6754
301.6192
301.6762
301.6682
301.6528
301.6456
301.6527
301.6692
301.6688
301.7089
301.6848
301.6386
301.7335
301.6772
301.7024
301.7663
301.7177
301.6704
301.7169
301.6057
301.6693
301.6373
301.6288
301.604
301.629
301.6362
301.5885
301.6755
301.5892
301.6275
301.5638
301.6042
301.5719
301.5731
301.5891
301.5568
301.6036
301.549
301.5878
301.5558
301.571
301.5082
301.5651
301.533
301.6113
301.5251
301.5414
301.5249
301.5408
301.6045
301.5331
301.5727
301.5081
301.5249
301.5717
301.564
301.5469
301.5704
301.5466
301.6099
301.6184
301.5065
301.5473
301.554
301.5626
301.5463
301.578
301.5786
301.594
301.5617
301.5615
301.5463
301.6495
301.6649
301.6812
301.7206
301.7446
301.7933
301.7523
301.7523
301.7371
301.769
301.7603
301.7699
301.7368
301.6659
301.6657
301.6971
301.6902
301.6656
301.569
301.5386
301.522
301.6172
301.6491
301.5535
301.618
301.6019
301.5852
301.5941
301.5624
301.6254
301.5538
301.6176
301.6262
301.6425
301.7623
301.7386
301.7715
301.8112
301.8202
301.7881
301.8822
301.873
301.8487
301.7916
301.7671
301.7278
301.6482
301.7125
301.7213
301.7758
301.8308
301.8222
301.7515
301.7599
301.9129
301.9528
302.0484
302.0331
302.1613
302.248
302.1516
302.1444
302.0955
302.0439
301.9572
301.8463
301.663
301.6392
301.696
301.6954
301.7595
301.8806
301.8554
301.9288
301.9608
301.9522
301.9521
301.9442
301.9751
301.968
301.9915
301.9758
301.9662
301.9336
301.9434
301.9607
301.9301
301.9133
301.9457
301.9381
301.9539
301.9855
301.977
301.9922
301.9684
302.0011
301.9689
301.969
301.9534
301.9764
301.969
301.9688
301.9929
301.969
301.9842
301.9923
302.0007
301.9845
301.9529
301.9689
301.9685
302.0002
302.0078
301.9675
301.9908
301.9905
301.9659
302.0062
301.9741
301.9978
302.0299
302.062
302.0708
302.046
302.0219
302.038
302.0373
302.0631
302.0318
302.0316
302.0307
301.9749
302.0079
301.952
301.9127
301.8835
301.8521
301.7641
301.7729
301.7874
301.7233
301.7394
301.7307
301.6913
301.6994
301.6519
301.6201
301.6516
301.7242
301.6514
301.6274
301.5948
301.6106
301.5947
301.6104
301.6578
301.6656
301.7134
301.7059
301.7144
301.722
301.7302
301.8017
301.7782
301.7057
301.6498
301.6499
301.6738
301.6814
301.706
301.7143
301.6825
301.7301
301.826
301.8415
301.8342
301.8269
301.8106
301.851
301.8907
301.8429
301.8428
301.7708
301.6986
301.6985
301.7214
301.7861
301.8821
301.9294
301.9055
301.9135
301.9451
301.9445
301.9522
301.9364
301.9444
301.9123
301.8974
301.8823
301.873
301.8886
301.8727
301.8732
301.865
301.8955
301.8876
301.9027
301.9275
301.8716
301.8783
301.9268
301.9027
301.8784
301.8951
301.9108
301.8948
301.8955
301.8716
301.8718
301.8881
301.8723
301.8632
301.8858
301.9183
301.9424
301.9592
301.9675
301.9116
301.9514
301.9285
301.9692
301.9861
301.9874
301.9643
301.9492
301.9419
302.013
301.8983
301.9709
301.947
302.0179
301.9698
301.9617
301.9613
301.9767
302.0085
302.0237
301.9901
302.0059
301.9903
302.03
301.9833
302.0081
302.0249
301.9854
301.9604
301.9445
301.9702
301.962
302.0119
302.0926
302.0528
302.0121
301.9957
302.0038
301.9789
301.955
301.955
301.9392
301.9401
301.9398
301.9555
301.9707
301.9472
301.9717
302.0022
302.0183
301.9792
301.9872
301.9951
301.9946
302.0428
302.0437
302.029
302.0125
302.0208
302.0117
302.0193
302.0189
301.9857
302.0191
301.9719
301.9945
301.9635
301.9786
301.9709
301.9401
301.9469
301.9704
302.0186
302.097
302.1622
302.1937
302.1536
302.153
302.1546
302.1062
302.1463
302.1588
302.183
302.1915
302.1851
302.2424
302.2198
302.2213
302.1957
302.1561
302.1718
302.2356
302.2103
302.1643
302.1969
302.1152
302.2119
302.2357
302.1648
302.1251
302.2137
302.1886
302.1553
302.1319
302.1707
302.1449
302.2484
302.2942
302.2521
302.2509
302.2907
302.2817
302.3206
302.3199
302.288
302.2978
302.2677
302.2303
302.1807
302.1404
302.1489
302.1478
302.1484
302.0602
302.0234
302.0396
302.0318
301.9996
301.992
302.0003
301.9366
301.9622
302.0995
302.218
302.2641
302.2473
302.2286
302.1355
302.137
302.1135
302.0483
302.0078
301.9366
301.9522
301.9601
301.937
301.9126
301.928
301.9439
301.9126
301.9207
301.9381
301.9313
302.005
301.9963
301.9319
301.8208
301.8287
301.8517
301.9253
301.7735
301.6874
301.6882
301.7043
301.6721
301.7041
301.7285
301.7285
301.7442
301.7282
301.7203
301.7121
301.6729
301.6969
301.7048
301.7132
301.7373
301.7373
301.721
301.7129
301.7206
301.7199
301.7117
301.7121
301.7199
301.7527
301.7607
301.7044
301.6958
301.7277
301.744
301.7511
301.7112
301.6872
301.6958
301.7358
301.7033
301.648
301.687
301.6709
301.7107
301.6941
301.6861
301.7023
301.678
301.7023
301.7345
301.6702
301.6944
301.7185
301.718
301.71
301.6541
301.6935
301.6775
301.6696
301.7014
301.6933
301.6933
301.734
301.7022
301.6861
301.7262
301.6941
301.694
301.7015
301.6937
301.7091
301.7086
301.6922
301.7483
301.7164
301.7083
301.6932
301.7415
301.7671
301.7191
301.7349
301.7364
301.7665
301.7496
301.7263
301.7184
301.7345
301.7578
301.7893
301.7495
301.7743
301.7746
301.7351
301.7349
301.7665
301.9025
301.9744
301.9508
301.9592
301.9597
301.944
301.9357
301.9434
301.8876
301.8793
301.8959
301.9046
301.8878
301.8552
301.8862
301.8219
301.8696
301.8447
301.7415
301.7891
301.8051
301.7893
301.7899
301.8043
301.8528
301.8596
301.8116
301.8033
301.7484
301.7963
301.7247
301.7967
301.8122
301.7968
301.7802
301.7498
301.8143
301.8302
301.8138
301.8136
301.8141
301.8062
301.8141
301.8221
301.8138
301.8301
301.8051
301.8289
301.828
301.8196
301.8198
301.7958
301.8122
301.8042
301.8282
301.8276
301.8517
301.8275
301.8596
301.8837
301.8439
301.8603
301.7976
301.7502
301.7263
301.662
301.6704
301.6622
301.734
301.7095
301.7091
301.7328
301.7248
301.7167
301.7096
301.7501
301.7259
301.7666
301.8167
301.8161
301.8735
301.9607
301.8724
301.9524
302.1064
302.0897
302.0814
302.0109
301.9382
301.9614
301.9778
301.9618
301.9389
301.955
302.0509
302.0196
301.8902
301.9061
301.8717
301.8865
301.8684
301.9085
301.8852
301.8934
301.8932
301.8771
301.8932
301.9012
301.8847
301.8758
301.8525
301.8045
301.7901
301.7501
301.8052
301.7972
301.8129
301.7805
301.7803
301.8276
301.8427
301.8416
301.8107
301.8257
301.8431
301.7953
301.7715
301.8357
301.8362
301.8447
301.8365
301.8365
301.8133
301.7972
301.8458
302.0214
302.0308
302.0078
302.0468
301.9905
302.0287
302.0289
302.0294
302.0136
301.9201
301.8647
301.8013
301.9635
302.1804
302.2611
302.2196
302.0205
301.9789
302.0911
301.8277
301.8521
302.1439
302.2573
302.298
302.3052
302.254
302.3103
302.3846
302.3192
302.3022
302.3248
302.2679
302.2823
302.275
302.3221
302.3371
302.3705
302.3579
302.3497
302.2276
302.1692
302.0145
301.8811
301.8102
301.8181
301.9003
301.9393
302.0349
302.1798
302.109
301.9647
301.9171
301.9491
301.9097
301.9495
301.8521
301.9003
301.9085
301.806
301.837
301.8122
301.7332
301.692
301.7326
301.7244
301.7318
301.7561
301.78
301.7958
301.7559
301.732
301.78
301.8445
301.8673
301.8193
301.8581
301.8508
301.8902
301.955
301.9625
301.9628
301.9309
301.9802
302.0846
302.1235
302.1238
302.0928
302.06
302.0587
302.0825
302.0503
302.0503
302.0727
302.0807
302.104
302.0965
302.136
302.1127
302.0817
301.9622
302.0995
302.1391
302.2029
302.1855
302.1521
302.0786
302.0066
301.8561
301.8167
301.8257
301.7938
301.8257
301.794
301.8167
301.824
301.8239
301.7758
301.7677
301.7193
301.7354
301.7116
301.7199
301.7119
301.7121
301.7288
301.7203
301.7292
301.7372
301.7133
301.7301
301.7309
301.7314
301.7156
301.7237
301.7476
301.6918
301.7474
301.7236
301.7155
301.7322
301.7402
301.7959
301.8035
301.8438
301.7965
301.78
301.8282
301.8282
301.8369
301.7729
301.6779
301.6942
301.694
301.7337
301.7326
301.7092
301.7164
301.755
301.7238
301.7389
301.7397
301.7322
301.7328
301.7243
301.6851
301.7173
301.7254
301.7329
301.7324
301.7402
301.7258
301.718
301.7166
301.7094
301.7015
301.7326
301.7324
301.693
301.7003
301.7168
301.7246
301.7163
301.7003
301.7244
301.7242
301.7485
301.7248
301.7411
301.765
301.75
301.7816
301.7574
301.7335
301.7415
301.7419
301.757
301.7813
301.821
301.8446
301.8047
301.8527
301.8123
301.8438
301.9464
301.8979
301.8832
301.8991
301.9555
301.9383
301.9215
301.8961
301.8809
301.8813
301.8737
301.9059
301.9055
301.9545
301.9546
301.8852
301.9176
301.8624
301.8634
301.9334
301.8623
301.8768
301.9654
301.9657
302.0526
302.0211
302.0361
301.9476
302.06
302.059
302.0757
301.9571
301.9413
301.9571
301.9247
301.9875
301.9146
301.988
302.0367
301.9954
301.8461
301.8872
301.8541
301.8061
301.8062
301.7983
301.8392
301.9673
301.9982
301.8555
301.7502
301.7574
301.7883
301.7958
301.7632
301.7629
301.7651
301.7395
301.7246
301.7411
301.6848
301.7732
301.756
301.7572
301.8357
301.7951
301.795
301.7474
301.7935
301.8024
301.8264
301.74
301.7762
301.7599
301.7739
301.7423
301.8712
301.8541
301.8621
301.846
301.8148
301.7907
301.8153
301.7922
301.7604
301.7997
301.7292
301.6651
301.705
301.7919
301.7676
301.7347
301.7349
301.7112
301.7097
301.6852
301.6534
301.6617
301.6208
301.6526
301.6123
301.5964
301.6999
301.8673
301.9225
301.8826
301.9201
301.9274
301.9593
301.8756
301.8846
301.9013
301.9328
301.9803
301.9806
301.9564
301.8983
301.9641
301.9647
301.9964
301.9874
301.9872
302.0032
302.0112
302.0194
302.0108
301.9946
301.9939
301.9864
301.9855
301.9866
301.97
301.9943
302.0098
301.977
301.9846
301.9771
301.9768
302.0314
301.9914
301.9918
302.0242
302.0157
301.9989
302.0068
301.9908
302.0063
302.0217
302.0133
301.9971
302.0292
301.9895
302.0376
302.0146
302.014
302.0311
301.9837
301.9998
301.9837
301.983
301.9819
301.9734
302.0133
301.9827
301.9578
301.8799
301.8082
301.7446
301.6967
301.6884
301.6965
301.6878
301.6956
301.7036
301.6638
301.6806
301.6332
301.7138
301.6662
301.7062
301.6662
301.7141
301.721
301.6819
301.6736
301.6971
301.6889
301.6742
301.6655
301.6892
301.6655
301.6654
301.6818
301.6896
301.698
301.6982
301.6819
301.6655
301.6972
301.7049
301.7209
301.7771
301.777
301.778
301.7787
301.7935
301.7603
301.801
301.8011
301.8082
301.8399
301.8149
301.8551
301.8234
301.8563
301.9534
302.0094
301.9764
301.9774
301.9771
301.9601
301.9842
301.9535
301.9283
301.8875
301.8799
301.9113
301.9599
301.9449
301.9617
301.9299
302.0269
302.0341
302.0665
302.0638
302.0887
302.0655
302.0498
302.0096
302.0269
302.0107
302.075
302.0918
302.0907
302.098
302.1467
302.1059
302.1284
302.1131
302.1044
302.0898
302.0734
302.0824
302.0471
302.0789
302.0623
302.0625
302.0532
302.03
302.0384
302.0235
301.9981
302.021
302.0225
302.0308
302.0479
302.0874
301.9836
302.0704
302.0557
302.0067
302.0394
302.0005
302.0253
302.0388
301.9813
301.9829
302.0248
302.0403
302.0719
302.1039
302.0797
302.0782
302.0693
302.0768
302.0526
302.0605
302.0601
302.0691
302.0546
302.0466
302.0947
302.0699
302.0534
302.0843
302.0939
302.0378
302.0609
302.0555
302.0717
302.1114
302.0243
302.0475
302.0898
302.0588
302.0502
301.9686
301.9834
301.9757
302.0016
301.976
301.9912
302.0399
302.0403
301.9754
301.9827
301.9429
301.8004
301.7694
301.8169
301.8331
301.8014
301.7616
301.7375
301.7376
301.7771
301.8896
302.0356
302.0507
302.0578
302.0181
301.9884
301.9476
301.9859
301.9771
302.1444
302.1284
302.2329
302.2355
302.2343
302.2988
302.3005
302.3405
302.2033
302.2036
302.132
302.1892
302.149
302.158
302.1418
302.1163
302.1407
302.1006
302.165
302.101
302.1166
302.1413
302.1499
302.1341
302.1957
302.1553
302.1241
302.0274
301.9955
301.9324
302.0118
301.9798
301.9256
301.955
301.8843
301.9876
302.0021
302.1144
301.9944
301.8991
301.8671
301.8823
301.8909
301.8672
301.8354
301.8505
301.8265
301.8259
301.8415
301.8256
301.8177
301.8098
301.801
301.8099
301.7459
301.8106
301.7627
301.7869
301.7883
301.7397
301.7392
301.7801
301.7559
301.7892
301.8119
301.7886
301.812
301.8293
301.7815
301.7975
301.789
301.7338
301.7826
301.7417
301.7748
301.7285
301.704
301.7421
301.7364
301.8232
301.7982
301.7032
301.823
301.7675
301.8092
301.7935
301.7861
301.8485
301.7769
301.8176
301.8107
301.7395
301.8213
301.86
301.8753
301.907
301.9048
301.8886
301.8871
301.9671
301.9752
301.8874
301.8564
301.8055
301.8377
301.9019
301.8134
301.7737
301.798
301.7823
301.768
301.7988
301.8386
301.7976
301.8052
301.7814
301.6855
301.7734
301.7806
301.7336
301.8212
301.8198
301.6528
301.605
301.6455
301.6127
301.6453
301.6691
301.6281
301.6125
301.6438
301.6197
301.6285
301.6932
301.6522
301.6609
301.6202
301.6288
301.6121
301.6372
301.604
301.6358
301.6125
301.6442
301.6685
301.6917
301.6445
301.6598
301.668
301.7081
301.7153
301.7319
301.6448
301.7419
301.7
301.7658
301.7652
301.7658
301.7405
301.7473
301.7565
301.7487
301.7245
301.7163
301.7074
301.7637
301.6913
301.7151
301.7068
301.7065
301.7166
301.7017
301.645
301.6696
301.7326
301.7083
301.7163
301.6837
301.6685
301.6759
301.6368
301.6603
301.6852
301.6998
301.6755
301.644
301.6827
301.6517
301.6589
301.6591
301.6115
301.6832
301.659
301.699
301.6669
301.7391
301.6907
301.6983
301.7388
301.7137
301.7068
301.7146
301.7535
301.6981
301.7223
301.6975
301.7697
301.6664
301.7136
301.7303
301.6824
301.7064
301.6913
301.651
301.7709
301.6989
301.7061
301.6428
301.7221
301.6745
301.6573
301.6986
301.7062
301.7614
301.6973
301.6729
301.6801
301.7526
301.6963
301.7443
301.7204
301.7131
301.7371
301.7285
301.784
301.7372
301.7372
301.7455
301.7938
301.7531
301.7775
301.7612
301.7688
301.8012
301.7849
301.7448
301.7528
301.7447
301.7523
301.7521
301.7837
301.7603
301.7831
301.7679
301.7512
301.7274
301.7595
301.7594
301.7984
301.7519
301.7591
301.7433
301.7428
301.7191
301.7438
301.7673
301.7276
301.6947
301.7432
301.7832
301.7587
301.7585
301.7671
301.7278
301.7522
301.7287
301.7281
301.704
301.6956
301.6948
301.7102
301.703
301.7029
301.7107
301.6542
301.6941
301.6941
301.6624
301.6787
301.7106
301.718
301.67
301.7108
301.6942
301.6851
301.7244
301.6927
301.685
301.7011
301.6861
301.7188
301.7192
301.72
301.6874
301.6954
301.6875
301.6634
301.6711
301.6627
301.671
301.7177
301.7017
301.7169
301.7246
301.6931
301.6856
301.7094
301.6848
301.6455
301.6773
301.6692
301.6373
301.7011
301.7174
301.7014
301.7343
301.7661
301.7586
301.7503
301.7258
301.7502
301.7258
301.7332
301.765
301.7893
301.7498
301.7584
301.7815
301.8057
301.7972
301.7726
301.732
301.7412
301.7336
301.7658
301.7582
301.7408
301.733
301.7412
301.7724
301.8046
301.765
301.8202
301.7567
301.82
301.7882
301.772
301.7413
301.757
301.7729
301.765
301.7806
301.7798
301.7802
301.7393
301.7625
301.7246
301.7326
301.7095
301.7168
301.7081
301.7328
301.7246
301.7332
301.7413
301.7337
301.765
301.7417
301.7485
301.7877
301.789
301.733
301.7481
301.6842
301.7084
301.6999
301.7003
301.7165
301.6999
301.7235
301.7077
301.7401
301.7161
301.7394
301.6841
301.6998
301.6512
301.7
301.7237
301.7001
301.7237
301.7563
301.7476
301.7403
301.7241
301.7405
301.7569
301.781
301.8124
301.7804
301.7729
301.7722
301.7487
301.7561
301.8047
301.7883
301.7731
301.7819
301.7582
301.7569
301.7803
301.78
301.8039
301.7573
301.7888
301.7333
301.7405
301.7645
301.7803
301.7726
301.7419
301.7499
301.7502
301.7901
301.7504
301.806
301.7897
301.7815
301.7405
301.8122
301.8044
301.8046
301.7806
301.8051
301.8134
301.8213
301.8619
301.814
301.7976
301.7977
301.7819
301.7823
301.7981
301.7981
301.7502
301.7835
301.8073
301.8477
301.84
301.8399
301.8157
301.8158
301.7913
301.7988
301.8225
301.8066
301.8145
301.8395
301.8157
301.8157
301.8231
301.8075
301.8147
301.7823
301.8138
301.8291
301.8293
301.813
301.7897
301.8216
301.8454
301.8134
301.7976
301.8132
301.813
301.8206
301.797
301.7813
301.8048
301.8058
301.7734
301.7732
301.7806
301.7887
301.804
301.8198
301.7719
301.7563
301.8044
301.7645
301.8048
301.821
301.8937
301.926
301.9342
301.9584
301.9264
301.9666
301.9666
301.9508
301.9346
301.942
301.9262
301.9106
301.9181
301.8935
301.8932
301.9167
301.8448
301.8523
301.8767
301.8999
301.8845
301.892
301.8686
301.8693
301.8925
301.8678
301.8992
301.9232
301.9072
301.8994
301.9
301.9084
301.8762
301.8756
301.8275
301.8753
301.8997
301.8606
301.8454
301.8695
301.8384
301.8383
301.8061
301.7977
301.8864
301.9023
301.8782
301.9263
301.9186
301.9023
301.9099
301.9174
301.9253
301.917
301.9253
301.8691
301.8599
301.8922
301.8606
301.8674
301.9007
301.9332
301.966
301.9501
301.9186
301.9186
301.9266
301.9428
301.9498
301.9984
301.9583
301.9897
301.974
301.9658
301.9656
301.9253
301.9339
301.8952
301.8466
301.7673
301.8462
301.8475
301.7519
301.7121
301.7278
301.7191
301.7426
301.7426
301.7351
301.7508
301.7349
301.735
301.7273
301.7115
301.7112
301.7267
301.7425
301.7427
301.7584
301.7421
301.7261
301.7021
301.6941
301.6776
301.7014
301.6851
301.685
301.6928
301.7408
301.7967
301.8041
301.8915
301.8679
301.8041
301.7394
301.7154
301.7074
301.7154
301.6996
301.7481
301.74
301.7481
301.7641
301.7401
301.7639
301.7962
301.8283
301.8046
301.8126
301.7807
301.8047
301.7648
301.7885
301.8046
301.7969
301.7969
301.813
301.8129
301.8453
301.8138
301.831
301.8314
301.8718
301.8805
301.9205
301.8399
301.8562
301.8319
301.8399
301.8317
301.8471
301.8473
301.8236
301.8395
301.8391
301.8476
301.8158
301.8081
301.8321
301.7839
301.8076
301.7679
301.7599
301.7358
301.7677
301.7759
301.7597
301.7362
301.7051
301.6816
301.7061
301.6903
301.6903
301.706
301.7298
301.7216
301.7133
301.7212
301.7048
301.7129
301.7048
301.6972
301.6897
301.682
301.6977
301.705
301.6965
301.6959
301.7041
301.6965
301.7043
301.704
301.7601
301.7281
301.7122
301.7273
301.6948
301.7026
301.6785
301.6944
301.6867
301.6865
301.7021
301.678
301.6863
301.6704
301.6865
301.6706
301.6544
301.6941
301.6702
301.6702
301.6861
301.6699
301.6539
301.6696
301.6775
301.6854
301.7092
301.7254
301.7419
301.7334
301.7174
301.7172
301.7089
301.6683
301.7162
301.6844
301.668
301.7084
301.7481
301.7798
301.7639
301.7554
301.7632
301.7548
301.7786
301.7864
301.7866
301.7861
301.7703
301.7707
301.7237
301.6837
301.7155
301.7231
301.755
301.7555
301.7711
301.771
301.7392
301.7475
301.7151
301.7148
301.7387
301.7381
301.7375
301.7294
301.7451
301.7369
301.7051
301.7292
301.7609
301.7612
301.7453
301.7372
301.7373
301.7622
301.7463
301.8102
301.7858
301.8175
301.8018
301.77
301.7856
301.7849
301.8165
301.8009
301.818
301.8423
301.8587
301.8585
301.8429
301.8583
301.8742
301.8587
301.8511
301.8667
301.8511
301.8674
301.8587
301.8665
301.8672
301.8583
301.8581
301.8576
301.8659
301.8415
301.8727
301.864
301.8242
301.8401
301.8562
301.8481
301.8325
301.8246
301.8329
301.8089
301.7934
301.7858
301.8016
301.7849
301.8003
301.8239
301.8636
301.8649
301.8902
301.8995
301.8268
301.7724
301.8445
301.8262
301.8581
301.8587
301.8504
301.8672
301.8757
302.0132
302.0298
301.9818
301.933
301.9324
301.9725
301.9325
301.9087
301.9074
301.8981
301.9154
301.9463
301.995
301.9878
301.9798
301.9639
301.9717
301.9555
301.947
301.9541
301.9548
301.9546
301.93
301.8907
301.8827
301.8908
301.9146
301.9145
301.8744
301.8904
301.8983
301.8978
301.8976
301.9133
301.881
301.8896
301.8978
301.9218
301.9139
301.9063
301.9065
301.8985
301.9061
301.9061
301.9059
301.9381
301.9391
301.9149
301.9146
301.8984
301.9639
301.9563
301.9737
301.9659
301.9902
301.9986
302.0703
302.0954
302.0788
302.0789
302.1025
302.1343
302.1427
302.1349
302.1351
302.1667
302.1339
302.1339
302.1339
302.126
302.1415
302.1409
302.125
302.1899
302.2395
302.2314
302.191
302.1511
302.1117
302.1347
302.1254
302.1173
301.8796
301.9913
302.1038
302.1279
302.1682
302.217
302.1364
302.0471
301.8797
301.8555
301.8556
301.8392
301.8557
301.8558
301.8722
301.8645
301.8322
301.8479
301.8477
301.8879
301.8801
301.8878
301.9041
301.8959
301.9118
301.8961
301.8889
301.8893
301.8652
301.8485
301.8404
301.7852
301.7612
301.7929
301.8014
301.7772
301.7771
301.7926
301.7607
301.7368
301.7047
301.6965
301.7361
301.7357
301.735
301.7347
301.7104
301.6547
301.6707
301.6785
301.6859
301.67
301.6782
301.6938
301.7339
301.7017
301.6861
301.7097
301.694
301.7097
301.6938
301.7097
301.694
301.6785
301.6785
301.6468
301.6954
301.7034
301.7356
301.8163
301.8644
301.9047
301.9284
301.8961
301.9041
301.864
301.8718
301.8473
301.8716
301.8712
301.9109
301.9116
301.9433
301.9673
301.9591
301.9663
301.9665
301.9272
301.9192
301.9274
301.9035
301.9271
301.9188
301.8635
301.8393
301.8161
301.8077
301.8232
301.814
301.8143
301.7904
301.823
301.871
301.8971
301.9217
301.9146
301.9154
301.9234
301.9385
301.8826
301.8023
301.7297
301.6736
301.6893
301.6654
301.6894
301.7055
301.7132
301.7212
301.6892
301.721
301.7206
301.6961
301.728
301.7036
301.712
301.6799
301.7034
301.7116
301.6797
301.7195
301.7193
301.7433
301.7356
301.7516
301.864
301.8639
301.8633
301.871
301.9195
301.9197
301.9039
301.8799
301.8718
301.8953
301.935
301.9195
301.9433
301.9274
301.9672
301.9507
301.9352
301.9427
301.9666
301.9669
302.0067
301.9983
302.0307
302.0227
302.0551
302.0784
302.102
302.0309
302.0798
302.0952
302.1103
302.1186
302.1821
302.2058
302.1488
302.1404
302.0997
302.1
302.0113
301.9952
302.0602
302.0444
302.0837
302.0761
302.0837
302.0918
302.1249
302.158
302.1661
302.206
302.1738
302.1653
302.1418
302.1824
302.1902
302.1833
302.223
302.1909
302.2061
302.1505
302.1652
302.1413
302.1326
302.1172
302.1101
302.1254
302.1173
302.1172
302.108
302.108
302.1082
302.116
302.1569
302.0217
301.942
301.8806
301.929
301.8656
301.9539
301.9768
302.0341
301.9946
301.9622
301.9377
301.9055
301.8577
301.8174
301.8976
302.0109
302.0825
302.0432
302.0207
302.0703
302.1412
302.1416
302.1101
302.0608
302.0205
302.0856
302.0761
302.0274
301.9633
302.0036
302.0493
302.015
301.9518
301.9123
301.8568
301.7938
301.7859
301.8573
301.8812
301.8721
302.0068
302.0468
302.0858
302.1017
302.1241
302.1722
302.1638
302.1319
302.1176
302.1099
302.1422
302.0863
302.0535
302.0533
302.0532
302.0527
302.0526
302.06
302.0595
302.0352
302.0837
302.0361
301.996
301.9478
301.9242
301.9407
301.9406
301.9165
301.9245
301.9478
301.9562
301.9559
301.9237
301.9232
301.9471
301.955
301.9558
301.9796
301.9947
301.9713
302.0037
302.0115
302.0509
302.0908
302.0983
302.075
302.0267
302.0585
302.0026
301.9943
301.9702
302.0101
302.0257
302.1135
302.1771
302.2003
302.2086
302.194
302.1935
302.2173
302.2338
302.2657
302.1777
302.0179
301.9703
301.9143
301.8824
301.9059
301.8739
301.8739
301.898
301.8737
301.8659
301.9053
301.8578
301.8895
301.889
301.889
301.9211
301.9528
301.9765
301.9761
302.056
302.0083
302.0003
302.0407
301.9617
301.9465
301.8676
301.8517
301.8115
301.8355
301.8352
301.8106
301.8354
301.8593
301.8593
301.8586
301.8581
301.8914
301.9155
301.867
301.8191
301.8026
301.851
301.8752
301.9548
301.97
301.9544
301.9935
301.9939
301.9707
301.9542
301.9859
302.0015
301.969
301.9766
301.9681
301.9698
301.9463
302.0033
302.0188
302.0828
302.0977
302.1214
302.1052
302.1133
302.1133
302.1136
302.0654
302.0898
302.1147
302.1876
302.2274
302.3085
302.3407
302.3643
302.3559
302.3483
302.3564
302.3322
302.356
302.3394
302.3877
302.3475
302.3387
302.3701
302.3861
302.3941
302.4114
302.4273
302.4591
302.4593
302.4516
302.4191
302.4194
302.3387
302.2918
302.237
302.2039
302.2203
302.2221
302.1408
302.004
301.9721
302.0373
302.0435
302.082
302.1054
302.0644
302.137
302.1448
302.1448
302.1455
302.082
302.0659
302.0486
302.0567
302.0576
302.0186
301.8987
301.907
301.9223
301.9308
301.8748
301.8265
301.8264
301.8412
301.8805
301.912
301.9273
301.9591
301.9573
301.9799
301.9235
302.0032
301.9628
301.9709
301.9874
302.02
302.053
302.0451
302.0855
302.0382
302.0156
302.0312
301.9825
302
301.9925
302.024
302.0881
302.1292
302.1529
302.2403
302.2644
302.2964
302.2967
302.2735
302.2325
302.266
302.2105
302.1306
302.0987
302.0992
302.0911
302.1638
302.1967
302.2295
302.2302
302.184
302.1527
302.1876
302.1801
302.1241
302.1233
302.1142
302.0912
302.0902
302.049
302.0337
302.0576
302.0974
302.1608
302.2544
302.322
302.2666
302.2513
302.245
302.2052
302.2066
302.2541
302.2904
302.403
302.6362
302.6282
302.5231
302.4506
302.348
302.213
302.1726
302.1827
302.2719
302.2141
302.1168
302.1504
301.8168
301.7065
301.667
301.6911
301.7227
301.9003
301.9567
302.0443
301.9716
301.8513
301.7487
301.7495
301.7347
301.751
301.7502
301.7578
301.7335
301.7337
301.75
301.7108
301.7264
301.726
301.7091
301.7097
301.7484
301.7329
301.7167
301.7167
301.7084
301.7407
301.765
301.724
301.7392
301.739
301.7545
301.7707
301.7394
301.7631
301.7646
301.7409
301.8057
301.8058
301.8134
301.8367
301.7886
301.7796
301.7796
301.7726
301.764
301.7802
301.7646
301.782
301.7661
301.7722
301.7658
301.7763
301.7605
301.7982
301.7997
301.7671
301.8333
301.8231
301.8138
301.8146
301.8134
301.8682
301.8916
301.9471
302.0115
301.9326
301.9235
302.0032
302.0276
301.9796
301.8611
301.839
301.886
301.8947
301.8701
301.8851
301.8914
301.9153
301.9149
301.9226
301.9226
301.9228
301.8907
301.8527
301.7889
301.7969
301.7811
301.7578
301.7741
301.8212
301.8124
301.8108
301.7789
301.803
301.8105
301.8026
301.8177
301.7941
301.8017
301.7721
301.8055
301.7828
301.7589
301.7425
301.7504
301.7578
301.7651
301.7476
301.7793
301.7951
301.7801
301.7641
301.7637
301.7713
301.7474
301.7718
301.7646
301.7337
301.7328
301.7568
301.7322
301.7474
301.7783
301.8029
301.8018
301.8174
301.7783
301.7948
301.8096
301.8093
301.8003
301.8075
301.815
301.7914
301.7998
301.7994
301.7838
301.8008
301.7762
301.7766
301.7694
301.7934
301.7692
301.7612
301.8007
301.8168
301.8092
301.8168
301.793
301.8013
301.8017
301.7939
301.8098
301.8013
301.8091
301.8332
301.817
301.8171
301.8265
301.8264
301.8183
301.7953
301.811
301.8119
301.8112
301.8376
301.7968
301.7971
301.7881
301.8213
301.7974
301.766
301.742
301.7419
301.7967
301.7573
301.7339
301.7494
301.7256
301.7505
301.7663
301.7834
301.7834
301.8287
301.8684
301.8529
301.8526
301.8691
301.8617
301.8622
301.8556
301.8463
301.8212
301.8124
301.7968
301.7969
301.8278
301.7874
301.8035
301.7794
301.7866
301.7942
301.7858
301.7614
301.8005
301.8164
301.8005
301.7925
301.7844
301.8087
301.8089
301.8329
301.8171
301.8087
301.7999
301.8154
301.8392
301.8151
301.814
301.7985
301.7752
301.7921
301.7918
301.7832
301.8154
301.8157
301.8002
301.8003
301.8093
301.801
301.8013
301.8005
301.8084
301.8088
301.8086
301.7845
301.8156
301.7755
301.7993
301.8153
301.7837
301.8083
301.8557
301.9195
301.9193
301.8873
301.8488
301.8322
301.832
301.8553
301.8629
301.888
301.8546
301.8776
301.8529
301.87
301.8871
301.9348
301.9347
301.8947
301.8944
301.8311
301.8308
301.8316
301.8149
301.8081
301.7997
301.8395
301.8387
301.8311
301.8556
301.8562
301.8402
301.8481
301.832
301.8158
301.8156
301.8645
301.8642
301.8479
301.8799
301.9028
301.8943
301.9031
301.9044
301.9288
301.9366
301.9766
302.0162
301.9281
301.8964
301.8325
301.9843
302.0886
302.096
302.0794
302.1191
302.1036
302.1503
302.1506
302.1028
302.0774
302.094
302.1029
302.1574
302.1646
302.0212
301.9889
301.9263
301.9195
301.8871
301.8792
301.8947
301.8715
301.8556
301.8793
301.8712
301.879
301.879
301.879
301.8871
301.8716
301.8873
301.911
301.9185
301.9188
301.8945
301.9274
301.9031
301.8947
301.9195
301.9122
301.8978
301.8972
301.8964
301.8873
301.9188
301.9279
301.8803
301.8885
301.8805
301.8957
301.9036
301.9191
301.9106
301.9031
301.9036
301.9197
301.9108
301.9268
301.9188
301.9275
301.9683
301.9522
301.944
301.991
301.9751
301.967
301.9668
301.9668
301.9352
301.9512
301.9438
301.96
301.9523
301.9361
301.9596
301.9349
301.959
301.9592
301.9347
301.9339
301.9413
301.9495
301.989
301.9573
301.9726
301.9726
301.9975
301.9895
301.9884
302.013
302.005
301.9901
302.0053
301.9888
302.021
302.06
301.9956
302.0283
302.0434
302.0198
302.036
302.0116
301.988
301.9964
301.9961
301.9965
302.0282
302.0959
302.0818
302.1199
302.0573
302.0564
302.0951
302.0934
302.1029
302.1039
302.0618
302.0876
302.0891
302.2139
302.2283
302.2921
302.1953
302.1478
302.2267
302.1978
302.1492
302.0668
302.1305
302.1292
302.1832
302.1984
302.2385
302.192
302.2236
302.1819
302.2651
302.2012
302.2352
302.2527
302.2786
302.2958
302.1921
302.1935
302.1611
302.1848
302.2459
302.2273
302.2033
302.1033
302.0092
302.0337
301.9865
302.0752
302.0186
302.0485
302.0073
301.9997
302.0143
301.9961
302.0032
302.0465
301.9985
301.9925
301.9823
302.0067
301.9832
301.9515
301.9918
301.9597
301.9588
301.9507
301.9496
301.9326
301.9237
301.9006
301.9324
301.925
301.9575
301.9081
301.9472
301.8994
301.8828
301.8749
301.8907
301.9302
301.9219
301.9547
301.9222
301.9143
301.8978
301.882
301.8733
301.8806
301.8645
301.8643
301.8556
301.8391
301.8717
301.8557
301.9692
301.9696
301.9532
301.9292
301.9622
301.9463
301.9223
301.9467
301.9465
301.9622
301.9379
301.9698
301.9462
301.9289
301.9516
301.9525
301.9463
301.9542
301.954
301.9449
301.9444
301.9601
301.9442
301.92
301.944
301.9597
301.937
301.9445
301.9452
301.9536
301.9135
301.9301
301.9449
301.9685
301.9599
301.9364
301.9449
301.9601
301.9273
301.9438
301.9689
301.9199
301.9127
301.9215
301.8581
301.8668
301.8447
301.8523
301.8683
301.8605
301.86
301.8513
301.8674
301.8517
301.8674
301.8832
301.8748
301.9068
301.9222
301.9637
301.9315
301.9472
301.9395
301.9391
301.971
301.9629
301.9716
301.9793
301.9554
301.9875
302.0191
302.0114
302.0113
302.0193
301.9961
301.9637
302.0195
301.9871
302.0348
302.0497
302.0337
302.0333
302.0496
302.0493
302.0735
302.0502
302.0665
302.0422
302.0659
302.0023
302.0507
302.027
301.9709
301.9474
301.9395
301.9388
301.9461
301.9622
301.938
301.922
301.922
301.9538
301.9538
301.962
301.9542
301.907
301.8989
301.8991
301.9153
301.8994
301.8991
301.8908
301.9072
301.8917
301.9226
301.8741
301.9066
301.9711
301.9633
301.9467
301.9624
301.9704
301.9624
302.0113
301.996
301.9797
302.0185
301.9863
302.0193
301.9958
302.0035
301.9952
301.9715
301.9969
301.9891
301.9975
301.9975
301.9978
302.0059
302.0049
302.0129
302.0284
302.0118
301.9955
302.0112
301.9954
301.9709
301.9869
301.9948
302.0342
302.026
302.0181
301.9861
301.9939
301.9864
301.9787
301.9783
301.9865
301.9861
301.9939
301.9849
302.0171
302.0103
301.9958
301.9879
302.0042
301.9872
302.002
301.9788
302.0028
301.9943
301.9393
301.94
301.9465
301.9156
301.9317
301.9318
301.9969
301.9977
301.9478
302.0049
301.9668
301.9288
301.92
301.9276
301.9193
301.927
301.9431
301.9524
301.9517
301.9771
301.9749
302.0238
302.0244
301.9994
302.0003
301.9689
301.9861
301.9377
301.9608
301.9696
301.9386
301.9542
301.9772
301.9925
302.0325
301.9603
302.0081
301.9677
301.9518
301.9456
301.9932
301.9515
301.9692
301.9854
301.961
301.9775
301.9521
301.9607
301.9688
301.9527
302.0005
301.9843
301.9673
301.9425
301.9115
301.9271
301.9281
301.9359
301.9768
301.9775
301.9844
301.9518
301.9758
301.9291
301.8966
301.9359
301.9352
301.9261
301.9258
301.9191
301.9424
301.9501
301.8934
301.9734
301.9645
301.916
301.9476
301.9074
301.908
301.8917
301.9002
301.9078
301.9326
301.924
301.8928
301.9321
301.9246
301.8835
301.8848
301.948
301.9
301.9245
301.9014
301.8847
301.9
301.9158
301.8676
301.8603
301.8612
301.8456
301.8546
301.8782
301.8862
301.845
301.8367
301.8686
301.869
301.8526
301.8528
301.8378
301.8763
301.8678
301.8754
301.8841
301.894
301.8375
301.8862
301.903
301.886
301.7897
301.8618
301.8839
301.8701
301.919
301.919
301.8775
301.8305
301.8712
301.87
301.8635
301.864
301.8488
301.8495
301.883
301.883
301.8745
301.9059
301.8968
301.8571
301.8739
301.8825
301.8817
301.8259
301.8734
301.8799
301.8875
301.8945
301.8872
301.8956
301.8729
301.8716
301.8944
301.9195
301.9188
301.8779
301.9038
301.8968
301.8632
301.8627
301.8534
301.8944
301.886
301.8397
301.8813
301.8574
301.8731
301.8242
301.7534
301.7062
301.5861
301.6024
301.6096
301.5857
301.5701
301.5386
301.5785
301.5868
301.6023
301.6104
301.5865
301.5946
301.6332
301.6013
301.5847
301.6091
301.5768
301.5936
301.5779
301.5934
301.6494
301.633
301.6089
301.5531
301.6012
301.5764
301.5764
301.6166
301.6089
301.5374
301.6017
301.5939
301.5938
301.6417
301.5695
301.6174
301.6404
301.6085
301.7045
301.6649
301.6638
301.6015
301.7212
301.7536
301.8247
301.7834
301.8064
301.7754
301.7595
301.7994
301.7584
301.75
301.7192
301.7676
301.7514
301.7117
301.6806
301.7203
301.7604
301.7439
301.6641
301.6724
301.776
301.7347
301.6865
301.6466
301.679
301.7514
301.7109
301.7115
301.784
301.8308
301.8151
301.8156
301.8701
301.9429
301.9195
302.0003
301.9923
301.9764
301.976
301.9288
301.9681
301.9761
301.9357
301.9282
301.9274
301.8959
301.872
301.856
301.864
301.84
301.903
301.9424
301.9019
301.9015
301.9499
301.9569
301.981
302.0046
301.9552
301.9721
301.9961
301.9889
302.0121
302.0117
302.0372
301.9973
301.9972
301.9897
302.0548
302.0635
302.0479
302.1035
302.112
302.0794
302.0481
302.1024
302.1025
302.0883
302.1201
302.0718
301.999
302.079
302.0871
302.0627
301.9573
301.9263
301.9013
301.8773
301.9347
301.8807
301.8636
301.8857
301.8847
301.8928
301.8764
301.933
301.8534
301.7493
301.7097
301.8225
301.8137
301.75
301.7656
301.8607
301.8777
301.9742
301.9978
301.9971
302.0211
302.0524
302.0682
302.0359
302.0595
302.0677
302.0519
302.0519
302.0115
302.0125
301.9737
301.9729
301.9646
301.8458
301.7984
301.8297
301.8537
301.9417
301.9493
301.981
301.9653
301.9897
302.0044
302.0052
302.0378
302.0375
302.0462
302.0388
302.0143
301.9885
301.924
301.9711
302.0106
302.018
302.0346
302.0043
301.9969
302.0045
301.9881
302.0029
301.9935
302.0009
301.9677
302.0011
301.9937
301.9694
301.9927
302.0167
301.9993
301.9994
301.9992
301.9827
301.9833
301.9994
302.0079
301.8483
301.7366
301.777
301.8016
301.6973
301.618
301.634
301.6827
301.7624
301.7873
301.8104
301.6985
301.6034
301.5643
301.5577
301.5818
301.5657
301.589
301.5888
301.7648
301.6935
301.7182
301.681
301.64
301.5998
301.5697
301.6182
301.6823
301.6573
301.6888
301.6247
301.6254
301.6241
301.6479
301.6074
301.5675
301.5033
301.5353
301.5346
301.5105
301.5187
301.535
301.5105
301.4868
301.4869
301.5105
301.4947
301.5587
301.6545
301.718
301.7019
301.7015
301.7097
301.7016
301.7419
301.6876
301.6795
301.6868
301.7181
301.6386
301.5367
301.5682
301.5917
301.7039
301.6639
301.6801
301.6783
301.7345
301.7902
301.7415
301.7654
301.7419
301.7173
301.7889
301.7806
301.7402
301.7642
301.7406
301.7472
301.7715
301.7646
301.7572
301.7109
301.6868
301.7491
301.6942
301.7191
301.6622
301.6541
301.654
301.7102
301.6869
301.6793
301.6795
301.7429
301.7024
301.7099
301.7108
301.7017
301.7011
301.7252
301.7415
301.6855
301.6713
301.6638
301.6725
301.6958
301.6313
301.7026
301.7271
301.7039
301.6482
301.6331
301.6181
301.722
301.6812
301.6594
301.6912
301.6668
301.7068
301.7694
301.7463
301.7703
301.7299
301.7459
301.7455
301.7449
301.7357
301.7111
301.7674
301.7278
301.7275
301.7277
301.728
301.7438
301.7823
301.711
301.656
301.7036
301.7203
301.6706
301.6773
301.7322
301.7091
301.6865
301.7516
301.7349
301.7672
301.751
301.7505
301.7819
301.7254
301.7014
301.6449
301.6135
301.629
301.6534
301.5818
301.614
301.678
301.6449
301.6929
301.6754
301.6515
301.6988
301.7464
301.7057
301.7622
301.7224
301.7222
301.6738
301.7373
301.8011
301.8243
301.753
301.7616
301.7694
301.7779
301.7616
301.8178
301.7699
301.8252
301.8253
301.7923
301.848
301.817
301.8482
301.8325
301.817
301.8576
301.8327
301.848
301.8644
301.8326
301.8321
301.8313
301.8397
301.8634
301.8312
301.8394
301.8002
301.8003
301.7927
301.7925
301.8327
301.8318
301.8304
301.8147
301.8222
301.8388
301.8378
301.8465
301.8462
301.8526
301.8771
301.8701
301.8545
301.8703
301.8609
301.8927
301.8687
301.8841
301.8521
301.8128
301.8282
301.8352
301.8676
301.8922
301.9169
301.9335
301.9102
301.9088
301.9003
301.9078
301.9307
301.9222
301.9138
301.8982
301.923
301.9391
301.9227
301.8989
301.8988
301.8991
301.9311
301.9466
301.9626
301.9459
301.9302
301.8983
301.8896
301.8505
301.8593
301.8989
301.9152
301.9488
301.9582
301.9093
301.8778
301.8533
301.8293
301.8366
301.8211
301.8451
301.8614
301.8694
301.8613
301.8687
301.8605
301.8208
301.8761
301.9243
301.8852
301.838
301.8618
301.8545
301.8228
301.7587
301.7354
301.5773
301.4659
301.522
301.4665
301.4902
301.4987
301.4987
301.5229
301.4909
301.4668
301.4347
301.459
301.4113
301.4348
301.4511
301.443
301.451
301.4345
301.4588
301.4586
301.4351
301.4591
301.4507
301.427
301.451
301.4755
301.4756
301.4756
301.4835
301.6925
301.6699
301.6778
301.7661
301.8054
301.7979
301.8139
301.8458
301.7656
301.6869
301.6806
301.7039
301.8857
301.9088
301.8925
301.9082
301.9142
301.9212
301.8576
301.8261
301.7938
301.6663
301.6182
301.6256
301.7604
301.8332
301.8895
301.9065
301.9
301.9304
301.9311
301.8914
301.8024
301.8337
301.8744
301.8904
301.8753
301.6438
301.6446
301.5727
301.5417
301.5489
301.4999
301.5484
301.5315
301.5555
301.5553
301.4994
301.4915
301.5073
301.5147
301.4828
301.5297
301.4818
301.4818
301.4731
301.4812
301.4336
301.465
301.4646
301.4964
301.4879
301.5359
301.5439
301.5686
301.5845
301.5854
301.6095
301.5934
301.6013
301.6011
301.6172
301.6725
301.6254
301.593
301.6091
301.5855
301.5934
301.6012
301.5858
301.5704
301.6023
301.5704
301.586
301.5865
301.6263
301.7379
301.8807
301.9208
301.9126
301.8483
301.8005
301.7206
301.714
301.7055
301.7772
301.7216
301.7133
301.8005
301.8566
301.8641
301.689
301.6256
301.6173
301.6173
301.6493
301.6093
301.5933
301.5769
301.5932
301.5777
301.578
301.6018
301.5777
301.6171
301.6253
301.5854
301.585
301.6007
301.5847
301.6171
301.6009
301.6093
301.6171
301.6249
301.6093
301.6171
301.6179
301.61
301.6021
301.6021
301.5858
301.6096
301.5937
301.5934
301.5776
301.5858
301.6093
301.5771
301.6009
301.6011
301.5928
301.5848
301.6009
301.6005
301.6239
301.6078
301.5835
301.5992
301.5913
301.5754
301.5673
301.5674
301.5511
301.5673
301.5592
301.5517
301.5516
301.5513
301.5511
301.5672
301.5756
301.5915
301.5999
301.5996
301.6156
301.5836
301.5994
301.5994
301.6076
301.5755
301.5911
301.5907
301.5662
301.5981
301.5903
301.7019
301.7172
301.6842
301.6288
301.6213
301.6846
301.7083
301.7877
301.7629
301.7311
301.7948
301.7787
301.7864
301.7784
301.8105
301.8587
301.8744
301.8987
301.9387
301.9237
301.9478
301.9072
301.9152
301.9229
301.8907
301.9235
301.9655
301.9753
301.9995
301.9918
301.9759
302.0008
302.0247
302.0511
302.0685
302.1324
302.1468
302.1387
302.1536
302.1298
302.1148
302.1229
302.1468
302.1628
302.1618
302.1292
302.1597
302.1362
302.1358
302.1201
302.1104
302.0944
302.0944
302.0307
302.0462
302.03
302.0376
302.0532
302.0447
302.0685
302.0764
302.0837
302.0997
302.115
302.1146
302.1057
302.0977
302.145
302.1372
302.1537
302.1618
302.1541
302.1543
302.1529
302.1607
302.1765
302.1764
302.2167
302.1929
302.1768
302.1446
302.1217
302.146
302.1858
302.1626
302.1711
302.1954
302.2274
302.2268
302.2904
302.2435
302.2031
302.3136
302.267
302.2511
302.2588
302.2496
302.2893
302.2569
302.2643
302.2556
302.2959
302.2958
302.0966
301.9379
301.9687
302.0644
302.1522
302.2743
302.1608
302.1597
302.184
302.1196
302.1515
302.1672
302.1179
302.1658
302.1501
302.1989
302.2319
302.3763
302.506
302.5051
302.5449
302.5127
302.497
302.4742
302.4095
302.4098
302.3536
302.2726
302.2086
302.1028
302.1181
302.198
302.1999
302.2568
302.2571
302.3451
302.4013
302.45
302.4742
302.4985
302.4741
302.4097
302.3229
302.0361
301.8213
301.8302
301.8146
301.8308
301.8391
301.8476
301.8407
301.8594
301.8431
301.8195
301.8354
301.891
301.9226
301.8818
301.8347
301.8185
301.8491
301.8485
301.8556
301.8876
301.9042
301.8638
301.8068
301.8088
301.977
301.9135
301.8496
301.7929
301.8084
301.8472
301.8416
301.8017
301.8172
301.8089
301.7927
301.8084
301.8006
301.7845
301.7837
301.7992
301.7912
301.775
301.7423
301.7189
301.719
301.7749
301.7668
301.7669
301.7985
301.8063
301.8304
301.8223
301.8299
301.8055
301.8054
301.7893
301.8052
301.8289
301.7968
301.804
301.8198
301.8274
301.7954
301.8195
301.8272
301.7711
301.7709
301.7948
301.7948
301.7712
301.779
301.7557
301.7552
301.7635
301.7796
301.7714
301.7874
301.7787
301.7872
301.8038
301.8042
301.7718
301.7958
301.7798
301.7876
301.7716
301.7878
301.7886
301.8127
301.7974
301.7902
301.8221
301.83
301.8135
301.8138
301.7907
301.7751
301.7989
301.7747
301.7822
301.8221
301.7895
301.7731
301.781
301.7883
301.78
301.7638
301.7879
301.7803
301.7889
301.7729
301.7567
301.749
301.7328
301.7485
301.7487
301.7483
301.7322
301.7081
301.7484
301.7489
301.7412
301.7984
301.8234
301.8397
301.8396
301.8232
301.7998
301.7995
301.7438
301.751
301.7907
301.8147
301.8137
301.7826
301.8232
301.855
301.8312
301.8464
301.8461
301.8939
301.9185
301.8858
301.8778
301.8776
301.8932
301.9412
301.9578
301.9582
301.9333
301.9247
301.9165
301.8847
301.9087
301.9164
301.8843
301.8679
301.8363
301.8526
301.8529
301.8367
301.8526
301.7961
301.8123
301.8446
301.844
301.8679
301.869
301.8613
301.8854
301.8531
301.8693
301.851
301.8588
301.8687
301.8934
301.9178
301.9174
301.9174
301.8936
301.8545
301.8704
301.8543
301.8541
301.862
301.8939
301.8953
301.9182
301.9112
301.8793
301.8792
301.8879
301.8965
301.9131
301.9205
301.9064
301.8811
301.8911
301.8508
301.8659
301.8652
301.8723
301.8488
301.8495
301.795
301.8027
301.8027
301.7951
301.8103
301.8175
301.8329
301.8088
301.7921
301.8082
301.792
301.8162
301.7997
301.7679
301.7912
301.7985
301.8143
301.8464
301.8388
301.871
301.8539
301.8376
301.8133
301.8196
301.7957
301.8132
301.8137
301.7885
301.8037
301.8209
301.7892
301.7739
301.7901
301.7734
301.7741
301.7493
301.7013
301.6942
301.6228
301.6948
301.6954
301.6318
301.5045
301.5762
301.4731
301.5211
301.5286
301.4962
301.5359
301.5833
301.5592
301.5667
301.5822
301.5978
301.638
301.638
301.6613
301.6213
301.6535
301.7565
301.8042
301.7877
301.7721
301.7014
301.7096
301.7263
301.6474
301.6079
301.6078
301.5998
301.6081
301.5762
301.576
301.5681
301.5752
301.5666
301.5906
301.5754
301.6072
301.615
301.623
301.6158
301.6078
301.6308
301.6543
301.6311
301.615
301.6306
301.6229
301.6224
301.6624
301.638
301.6934
301.7817
301.8213
301.7815
301.7346
301.6948
301.7031
301.7109
301.6704
301.662
301.6782
301.7504
301.894
301.9496
301.8615
301.8694
301.9089
301.933
301.9567
301.9247
301.8847
301.8129
301.7813
301.7574
301.7256
301.662
301.6143
301.5905
301.6785
301.6218
301.6139
301.5827
301.5985
301.5982
301.606
301.5979
301.5738
301.5739
301.5581
301.574
301.5659
301.5657
301.5898
301.6617
301.6852
301.6612
301.6692
301.6609
301.6053
301.5974
301.6057
301.6136
301.6136
301.5819
301.5977
301.526
301.5418
301.5659
301.6215
301.6611
301.6209
301.5648
301.5172
301.5011
301.5247
301.5246
301.5327
301.5248
301.5725
301.5649
301.5887
301.6117
301.6758
301.6835
301.6916
301.7233
301.7156
301.7474
301.7468
301.7387
301.6829
301.6511
301.635
301.6588
301.6427
301.6508
301.6755
301.6436
301.5962
301.6283
301.668
301.6525
301.644
301.6281
301.5641
301.5011
301.5331
301.6368
301.6607
301.692
301.7798
301.8281
301.8284
301.8119
301.8431
301.7946
301.8021
301.8178
301.8098
301.8023
301.7866
301.7787
301.795
301.6519
301.6603
301.6838
301.6678
301.6514
301.6595
301.6917
301.6759
301.6517
301.6676
301.6755
301.6909
301.7064
301.8102
301.8424
301.8665
301.882
301.8659
301.858
301.826
301.77
301.7542
301.7462
301.8104
301.7785
301.8024
301.8026
301.7783
301.7622
301.739
301.644
301.6679
301.596
301.5957
301.5957
301.6197
301.6194
301.5878
301.6036
301.5875
301.5796
301.5879
301.5479
301.5802
301.6205
301.6604
301.6846
301.6845
301.6846
301.7004
301.7404
301.7322
301.7164
301.7166
301.7005
301.7085
301.6927
301.685
301.685
301.6846
301.7007
301.6611
301.6775
301.6694
301.6774
301.678
301.6697
301.6699
301.6778
301.6858
301.7099
301.7261
301.7585
301.7897
301.8221
301.8134
301.7648
301.7648
301.7013
301.7174
301.7336
301.7099
301.7187
301.7271
301.743
301.7349
301.7426
301.7268
301.7187
301.7337
301.7419
301.7575
301.7495
301.7411
301.7263
301.7268
301.7335
301.7009
301.7247
301.7242
301.7163
301.716
301.7161
301.74
301.7318
301.6916
301.6763
301.6682
301.6758
301.6518
301.6522
301.652
301.6679
301.6838
301.6762
301.6683
301.6687
301.6528
301.6769
301.6529
301.6524
301.6606
301.6768
301.6924
301.6844
301.7244
301.6922
301.6916
301.6757
301.7075
301.7157
301.6998
301.6676
301.6679
301.6837
301.7474
301.7396
301.7395
301.7311
301.699
301.7633
301.7796
301.7955
301.8114
301.8192
301.8274
301.8347
301.8268
301.7794
301.811
301.7553
301.7712
301.7719
301.772
301.7802
301.7879
301.7804
301.7724
301.7722
301.812
301.7956
301.7957
301.7878
301.7879
301.8046
301.8129
301.8213
301.8141
301.8302
301.806
301.7986
301.8469
301.8223
301.8456
301.7734
301.7652
301.7978
301.8244
301.8087
301.7928
301.8243
301.824
301.8323
301.801
301.7849
301.7852
301.7851
301.8088
301.8084
301.8077
301.8236
301.8314
301.7921
301.784
301.7512
301.743
301.7343
301.7341
301.7339
301.798
301.7974
301.7811
301.7972
301.805
301.7574
301.7187
301.6948
301.7029
301.7027
301.7185
301.7426
301.727
301.7585
301.7426
301.742
301.7655
301.7812
301.821
301.7887
301.7726
301.7567
301.7573
301.7571
301.7411
301.7409
301.7964
301.7879
301.8119
301.8278
301.8285
301.8521
301.8445
301.8601
301.8676
301.8683
301.8521
301.8598
301.8758
301.8598
301.8761
301.8524
301.8281
301.8215
301.8378
301.8373
301.8458
301.8137
301.8293
301.8212
301.83
301.7745
301.7426
301.7826
301.7745
301.7988
301.8068
301.7663
301.7982
301.7505
301.791
301.7665
301.7501
301.7904
301.7904
301.8226
301.7982
301.7743
301.7665
301.7741
301.7663
301.7741
301.7826
301.7512
301.7278
301.7287
301.6973
301.7134
301.7299
301.7379
301.7219
301.7375
301.7451
301.721
301.7366
301.7384
301.7318
301.7311
301.7401
301.7307
301.7475
301.7317
301.7233
301.7309
301.7388
301.7385
301.7384
301.7382
301.7299
301.7294
301.7375
301.746
301.7701
301.7375
301.7451
301.7449
301.7371
301.7371
301.7284
301.7526
301.7446
301.7282
301.7287
301.6888
301.7357
301.7278
301.7203
301.7122
301.7282
301.7203
301.7205
301.7127
301.7443
301.7523
301.7525
301.7521
301.7125
301.7362
301.7599
301.7514
301.7349
301.7423
301.7021
301.6781
301.7424
301.7191
301.6956
301.7113
301.7035
301.711
301.7273
301.7036
301.7034
301.6956
301.7114
301.7189
301.7351
301.7111
301.711
301.7346
301.7108
301.7104
301.7265
301.6941
301.7021
301.6858
301.6861
301.6936
301.7011
301.7248
301.685
301.7174
301.7339
301.7263
301.7261
301.734
301.7185
301.7104
301.71
301.7257
301.7099
301.7426
301.7506
301.735
301.7514
301.7347
301.7275
301.7039
301.712
301.7278
301.7195
301.736
301.7278
301.711
301.7271
301.7191
301.7033
301.7035
301.7192
301.7271
301.759
301.7272
301.735
301.751
301.7347
301.7349
301.7271
301.7349
301.7426
301.7265
301.7428
301.7187
301.7514
301.7197
301.7433
301.7191
301.7275
301.736
301.7368
301.7369
301.7293
301.7451
301.7292
301.7214
301.7129
301.7136
301.7137
301.7051
301.6978
301.697
301.7055
301.6659
301.7297
301.7299
301.6978
301.6896
301.6899
301.6736
301.7133
301.7209
301.7287
301.6969
301.6812
301.6973
301.6897
301.689
301.6888
301.7047
301.6643
301.6724
301.6803
301.6804
301.6888
301.7122
301.6963
301.704
301.688
301.6964
301.7124
301.712
301.7201
301.7367
301.712
301.7039
301.7603
301.8079
301.8084
301.776
301.7832
301.752
301.7983
301.8073
301.7758
301.7758
301.7593
301.7594
301.7351
301.7667
301.774
301.7337
301.7498
301.7253
301.7178
301.7186
301.6947
301.7106
301.6948
301.6871
301.7109
301.7192
301.7271
301.7271
301.7272
301.7277
301.7285
301.7371
301.7374
301.7457
301.7226
301.7231
301.7307
301.7231
301.7309
301.7152
301.747
301.7467
301.7387
301.7226
301.7228
301.7148
301.7231
301.7309
301.7314
301.7472
301.7874
301.7151
301.7239
301.7394
301.7478
301.7563
301.7317
301.7565
301.7231
301.7631
301.7462
301.7295
301.7536
301.7529
301.7538
301.761
301.7693
301.746
301.7686
301.7617
301.7453
301.7448
301.7607
301.7843
301.8003
301.7527
301.7768
301.7853
301.769
301.7692
301.7775
301.7693
301.7759
301.7607
301.7445
301.7687
301.7701
301.7459
301.7621
301.7768
301.7924
301.7844
301.7925
301.7451
301.7287
301.801
301.7518
301.7437
301.7593
301.7748
301.7506
301.7669
301.7506
301.7749
301.7593
301.727
301.7423
301.8069
301.7586
301.7985
301.823
301.7747
301.7895
301.7739
301.7976
301.7893
301.7495
301.7821
301.7969
301.7726
301.7732
301.7573
301.7731
301.7569
301.7803
301.7481
301.7563
301.7646
301.7643
301.6852
301.6368
301.7242
301.7467
301.7392
301.7556
301.7476
301.7478
301.7638
301.7635
301.7642
301.7715
301.8033
301.8353
301.8672
301.8843
301.924
301.9408
301.8761
301.9326
302.0124
301.9478
301.9008
301.8756
301.8592
301.8517
301.7874
301.8191
301.8265
301.7948
301.8821
301.9704
301.9397
301.9235
301.9068
301.8984
301.9061
301.9287
301.9055
301.9544
301.9544
301.9857
301.9698
301.9459
301.9542
301.9457
301.9692
301.9377
301.9139
301.9061
301.89
301.9223
301.9065
301.9062
301.9139
301.8817
301.8893
301.9215
301.9295
301.9532
301.9528
301.9682
301.9611
301.9209
301.9214
301.8976
301.8737
301.8493
301.8251
301.7937
301.8329
301.8573
301.8495
301.8174
301.8412
301.8492
301.8494
301.834
301.8574
301.8491
301.8583
301.8594
301.8667
301.8593
301.8586
301.8668
301.8739
301.8741
301.9142
301.9307
301.9153
301.9391
301.9556
301.9798
301.9635
301.9074
301.8676
301.9078
301.9626
301.9702
301.9219
301.8336
301.7864
301.7548
301.7299
301.7538
301.7222
301.7296
301.7536
301.7371
301.7446
301.7296
301.7379
301.7137
301.7214
301.7535
301.7294
301.7364
301.7202
301.7051
301.6972
301.7057
301.69
301.8501
301.914
301.8661
301.9298
301.8185
301.7619
301.7447
301.7048
301.7921
301.7925
301.761
301.6972
301.6647
301.6721
301.6884
301.7205
301.7436
301.7445
301.7446
301.6881
301.6719
301.6954
301.6397
301.6395
301.6798
301.6876
301.7125
301.6962
301.776
301.7677
301.7601
301.7607
301.7451
301.7536
301.7451
301.7213
301.761
301.6977
301.7053
301.754
301.7461
301.7622
301.8097
301.856
301.8166
301.8011
301.7453
301.6896
301.7545
301.7542
301.7459
301.7215
301.7369
301.7297
301.7692
301.7132
301.729
301.7132
301.7517
301.7291
301.7789
301.8205
301.7805
301.7401
301.7951
301.8991
302.0183
301.9939
302.074
302.2345
302.2027
302.2101
302.2098
302.2418
302.2014
302.0897
302.0819
301.9867
301.9459
301.9138
301.9216
301.9213
301.9686
301.9677
301.9524
301.9366
301.9059
301.8824
301.8981
301.8653
301.8651
301.8968
301.8958
301.8965
301.8812
301.8149
301.7908
301.8078
301.8
301.7686
301.7767
301.8093
301.7933
301.8733
301.8247
301.8009
301.801
301.8405
301.8568
301.873
301.8478
301.8251
301.8806
301.8483
301.8002
301.8157
301.7917
301.8314
301.8068
301.8064
301.8073
301.8227
301.8632
301.871
301.8785
301.839
301.8471
301.8073
301.8156
301.8069
301.7589
301.7508
301.7188
301.7913
301.7912
301.7998
301.8066
301.7832
301.7192
301.7193
301.735
301.7667
301.7589
301.7669
301.8064
301.821
301.821
301.805
301.8291
301.8456
301.8458
301.846
301.8295
301.8217
301.8294
301.8373
301.8367
301.8371
301.8608
301.8046
301.8127
301.8928
301.9089
301.9327
302.0445
302.1004
302.1006
302.0925
302.1248
302.0691
302.0774
301.9823
301.9112
302.0076
301.9994
302.0235
302.0156
301.9438
301.9287
301.913
301.9053
301.8972
301.85
301.8738
301.897
301.8739
301.9055
301.9147
301.9146
301.9546
301.9146
301.9702
301.947
301.9952
301.9387
301.9789
301.9632
301.9638
301.9872
301.9234
301.93
301.9713
302.0435
301.9808
301.9984
301.9832
302.0386
302.0146
301.9984
302.0058
301.9893
302.0283
302.0282
302.0452
302.0449
302.0373
301.9985
301.935
301.9029
302.0052
302.0361
301.9727
301.893
301.9246
301.9645
301.9716
301.9879
301.9409
301.9324
301.9254
301.9971
302.0307
302.0463
302.0378
302.0303
302.029
302.0291
302.0117
302.0593
302.0278
302.0524
302.0369
302.0536
302.0604
302.0442
302.0349
302.0265
302.0179
302.0179
302.0254
302.034
302.0013
301.9287
301.8812
301.8807
301.8642
301.8321
301.8394
301.8391
301.8552
301.8551
301.8796
301.8394
301.9122
301.9036
301.9121
301.953
301.9618
301.9535
301.9456
302.0189
302.0194
302.0108
301.9949
301.9868
301.9941
302.0098
302.0094
301.9935
302.0657
301.994
302.0182
302.0033
301.9787
302.0036
301.9472
301.9473
301.9876
301.9717
301.908
301.9163
301.946
301.9368
301.9456
301.9541
301.9295
301.9857
302.0337
302.0267
301.9543
301.9388
301.9622
301.9772
302.0098
302.0356
302.0502
302.067
302.0251
302.0307
302.0471
302.0473
302.0142
302.0468
302.0557
302.0557
302.0466
302.0447
302.0687
302.1349
302.144
302.0721
302.0071
301.9913
302.0078
301.9995
302.0311
302.0392
302.0225
302.0067
302.0062
302.0062
301.9664
301.9819
301.9738
301.9896
301.9892
301.9814
301.998
302.038
302.0783
302.1337
302.2057
302.1732
302.1801
302.1321
302.0367
301.9969
302.013
301.9728
301.9328
301.9887
301.9406
301.9408
301.981
301.9571
301.9648
301.9649
301.989
301.981
301.9964
302.0043
302.0521
302.0598
302.0443
302.1326
302.2213
302.2702
302.3417
302.4448
302.4927
302.5255
302.5259
302.5423
302.51
302.5421
302.5184
302.4937
302.5177
302.5009
302.5171
302.5335
302.509
302.5095
302.4773
302.4528
302.4846
302.5171
302.4933
302.5013
302.5419
302.5105
302.5263
302.4868
302.3582
302.3495
302.3019
302.3184
302.4229
302.4241
302.4004
302.3446
302.3361
302.3366
302.3454
302.3216
302.3057
302.3467
302.3219
302.3284
302.3285
302.3289
302.3526
302.3282
302.2722
302.2319
302.1838
302.1355
302.0644
302.0641
302.1194
302.1676
302.2072
302.2092
302.0014
301.937
301.9604
301.9289
301.9295
301.9377
301.9046
301.9127
301.9276
301.9763
301.9922
302.0324
302.0007
302.001
301.9147
301.8992
301.8828
301.8847
301.9079
302.0191
302.0267
301.9159
301.7718
301.7159
301.7481
301.8509
301.8689
301.9324
301.9578
301.9418
301.9754
302.0174
302.0581
302.017
302.1605
302.0729
302.0731
302.0803
302.1118
302.0475
302.0075
302.0379
302.0626
302.0939
302.0061
302.0613
302.0441
302.013
301.9731
301.9806
301.9639
302.0348
302.0346
302.0266
302.0738
302.0896
302.0809
302.0587
302.0096
302.0256
301.9552
301.9469
301.9385
302.0019
301.9939
302.0019
302.0729
302.0888
302.1045
302.0641
301.9372
301.8578
301.857
301.8501
301.8581
301.8741
301.7862
301.7789
301.8273
301.8204
301.7959
301.7321
301.7004
301.6283
301.5888
301.7326
301.9324
301.9305
301.9713
302.0354
302.0981
302.0747
302.0899
302.0581
302.0896
302.0717
301.999
302.0392
302.0491
302.0189
302.0757
302.0577
302.0647
302.0665
302.0186
302.0337
302.0025
302.0118
302.019
302.044
302.0214
302.03
302.0466
302.0871
302.0948
302.1488
302.1245
302.1159
302.0756
302.065
302.0661
302.1051
302.0803
302.0554
302.0551
302.0706
302.0462
302.0783
302.1021
302.1171
302.1029
302.0962
302.1078
302.1155
302.0764
302.1082
302.0446
302.0851
302.1574
302.0789
302.0554
302.0468
302.0953
302.0955
302.0474
302.1361
302.121
302.0964
302.0551
302.0771
302.046
302.0292
302.0373
302.0149
302.0937
302.0682
302.0926
302.0515
302.0427
302.0376
302.0858
302.0614
302.0598
302.0777
302.0934
302.1175
302.1347
302.1666
302.1019
302.0786
302.1828
302.1988
302.2057
302.1512
302.2144
302.2158
302.2306
302.2556
302.2264
302.2893
302.2244
302.231
302.2471
302.2538
302.2621
302.285
302.2686
302.2764
302.2993
302.3225
302.3207
302.3128
302.241
302.2725
302.2566
302.2162
302.2558
302.2317
302.2797
302.2794
302.2861
302.2859
302.262
302.3019
302.2781
302.3024
302.2302
302.2544
302.2622
302.2462
302.285
302.277
302.237
302.3013
302.3261
302.3424
302.3192
302.3272
302.3195
302.3439
302.3122
302.3046
302.3206
302.3533
302.2731
302.3127
302.2808
302.3056
302.3052
302.321
302.3285
302.2577
302.1859
302.1725
302.0947
302.1044
302.1514
302.1296
302.167
302.1982
302.183
302.2272
302.195
302.2059
302.2143
302.2211
302.2782
302.2788
302.2876
302.285
302.3258
302.2928
302.3316
302.2822
302.275
302.3315
302.2132
302.1975
302.2046
302.2274
302.2436
302.1396
302.0833
302.0352
302.0587
302.0266
302.0341
302.0027
301.9388
301.8038
301.7641
301.7481
301.8515
301.8663
301.9064
301.9229
301.8504
301.8336
301.8415
301.9772
301.9933
302.0248
302.0411
302.0258
301.9708
302.0028
302.0028
302.0184
302.01
301.9943
301.9859
301.9462
301.9624
301.9624
301.9533
301.9457
301.9541
301.9615
301.962
301.9854
301.9929
301.977
301.9686
301.9853
301.9615
301.9779
301.9693
301.9936
302.0261
302.1299
302.1367
302.1523
302.3285
302.368
302.3839
302.3767
302.2966
302.2415
302.2179
302.2017
302.1927
302.2154
302.2224
302.2141
302.2218
302.261
302.2455
302.2241
302.3065
302.3309
302.3466
302.3857
302.3615
302.3782
302.3784
302.3306
302.4106
302.5078
302.4898
302.4258
302.4272
302.4852
302.4769
302.4363
302.4272
302.5149
302.5541
302.5932
302.6259
302.6499
302.6414
302.5226
302.4292
302.508
302.4983
302.5226
302.5776
302.5699
302.6741
302.597
302.5649
302.5102
302.4767
302.428
302.166
302.1514
302.1532
301.9597
301.912
301.9263
301.9584
301.9508
301.9902
302.0061
302.0298
301.9969
302.0054
302.032
302.1601
302.0901
302.1773
302.1933
302.0892
302.1751
302.2948
302.3364
302.4717
302.4301
302.3022
302.3196
302.1594
302.0938
301.9652
301.933
301.933
301.9561
301.9001
301.8999
301.9476
301.9315
301.9954
301.9878
302.0437
302.0438
302.0107
301.9882
302.028
301.9718
302.0033
301.9628
301.9558
301.9561
301.9235
301.947
301.9393
302.0108
301.971
301.9552
301.9951
302.0212
302.0532
302.006
301.9662
301.9893
301.9571
301.948
301.9162
301.9556
301.9399
302.0356
302.0517
302.0198
301.9717
301.9555
301.9874
301.955
301.9392
301.9311
301.9713
301.9876
302.004
302.028
302.0283
302.0606
302.1573
302.2299
302.2377
302.2216
302.1984
302.2141
302.23
302.2533
302.1891
302.165
302.1891
302.1567
302.1421
302.1256
302.1902
302.1919
302.1542
302.1872
302.1151
302.187
302.1711
302.1392
302.1324
302.0916
302.1642
302.059
302.0836
302.1146
302.1061
302.1858
302.162
302.1625
302.1227
302.0427
302.0269
302.0112
301.9552
301.9713
301.9789
301.9783
301.9602
301.9376
301.9622
302.0026
302.0649
302.0403
302.08
302.1035
302.0947
302.0942
302.0545
302.0384
302.0788
302.087
302.1592
302.1989
302.2229
302.2308
302.183
302.1671
302.1762
302.1682
302.2081
302.176
302.2085
302.2486
302.1531
302.2001
302.1915
302.2077
302.1753
302.2228
302.2005
302.2406
302.2249
302.2481
302.2007
302.1921
302.23
302.2453
302.2133
302.2461
302.2057
302.2632
302.1949
302.2255
302.2175
302.2411
302.226
302.2647
302.2022
302.2507
302.3141
302.2338
302.2652
302.2959
302.2798
302.2968
302.3052
302.2809
302.3279
302.2245
302.1614
302.0962
302.1608
302.1064
302.1478
302.1616
302.0838
302.1
302.2109
302.1549
302.2188
302.2759
302.2362
302.2458
302.22
302.1957
302.2029
302.1628
302.2365
302.2033
302.1776
302.1945
302.1947
302.249
302.2091
302.2083
302.1609
302.2722
302.2397
302.1991
302.1819
302.1745
302.239
302.1749
302.1282
302.1218
302.1046
302.0399
302.1114
302.1439
302.136
302.1595
301.9281
302.0002
302.0227
302.1042
302.1372
302.1674
302.0324
302.0393
302.1122
302.0648
302.018
302.0168
302.0003
302.032
302.0953
302.0559
302.1114
302.0638
302.0152
301.976
301.825
302.0008
301.9949
302.0105
302.0735
301.9783
301.9617
302.1461
302.2513
302.2047
302.0764
302.0455
302.1885
302.0836
302.1292
302.1683
302.145
302.1765
302.2069
302.167
302.2003
302.1762
302.2086
302.1599
302.2236
302.1838
302.1837
302.1753
302.2626
302.1658
302.1811
302.1645
302.1883
302.1969
302.1489
302.196
302.1801
302.1893
302.1506
302.2052
302.1579
302.1497
302.1974
302.1267
302.206
302.2219
302.1495
302.19
302.1344
302.1408
302.1338
302.1408
302.1491
302.1813
302.1486
302.1171
302.1182
302.1574
302.1961
302.1419
302.2135
302.0852
302.1799
302.1155
302.1477
302.1006
302.1717
302.1647
302.1801
302.173
302.1003
302.0764
302.108
302.0763
302.0754
302.0672
302.0349
302.0437
302.0761
302.0677
302.0043
302.028
302.0116
302.0354
302.0039
301.9804
301.923
301.9469
301.9554
301.9545
301.8986
301.8587
301.8508
301.843
301.8911
301.971
302.0424
302.1059
302.1537
302.1944
302.1068
301.9622
301.8832
301.8907
301.8744
301.8984
301.9144
301.9378
301.9464
301.8824
301.8897
301.8739
301.9066
301.8824
301.9222
301.9696
301.9861
301.9698
301.9292
301.8654
301.826
301.802
301.7705
301.7938
301.7703
301.7705
301.746
301.7941
301.826
301.8099
301.7851
301.825
301.8964
301.8724
301.9145
301.9059
302.0415
301.9943
302.0418
302.0023
301.9861
301.9698
301.9212
301.9211
301.9448
301.9212
301.9292
301.9288
301.9219
301.8264
301.8746
301.8187
301.7629
301.7403
301.7085
301.7164
301.8054
301.7729
301.7334
301.7091
301.7415
301.7409
301.8767
301.9249
302.0293
302.0215
301.9569
301.956
301.9958
301.9635
301.9397
301.9641
302.0283
302.2136
302.1982
302.2533
302.285
302.1744
302.023
301.9273
301.9592
301.9906
301.9758
302.0233
302.0311
302.1669
302.1743
302.2702
302.349
302.3964
302.4204
302.3719
302.3549
302.2513
302.2429
302.218
302.4202
302.3407
302.3017
302.19
302.0691
302.0685
301.9878
301.8918
301.9001
301.9319
302.0913
302.125
301.9588
301.8788
301.8944
301.7821
302.0695
302.2377
302.2779
302.239
302.3331
302.317
302.2942
302.2385
302.3096
302.2624
302.2057
302.101
302.0365
302.093
302.0775
302.0943
302.0703
302.1354
302.1591
302.159
302.1748
302.1511
302.1116
302.0858
302.0555
302.162
302.1364
302.2094
302.2005
302.2086
302.1134
302.0176
301.8801
302.072
302.311
302.2395
302.0946
301.8714
301.8553
301.8702
301.8564
301.9044
302.0236
302.1036
302.0636
302.0319
302.0156
301.9994
302.0143
302.0073
301.9988
301.9522
301.9599
302.0464
302.1757
302.0073
301.9908
302.0781
302.0628
302.0863
302.183
302.2304
302.2149
302.1515
302.0304
302.0062
302.0065
301.9823
302.0691
302.1407
302.1566
302.1879
302.0688
301.9506
301.8298
301.8369
301.7259
301.7094
301.7969
301.8206
301.7565
301.6687
301.6846
301.653
301.6685
301.6525
301.6604
301.6436
301.6833
301.6826
301.699
301.7223
301.7074
301.7303
301.7379
301.6743
301.7137
301.7459
301.7223
301.7857
301.8261
301.8822
301.8669
301.8663
301.8342
301.8422
301.8024
301.8503
301.8424
301.8105
301.7942
301.7865
301.8027
301.7476
301.7319
301.8276
301.9561
301.9808
301.8215
301.8147
301.847
301.7814
301.7654
301.733
301.7578
301.7187
301.7343
301.7819
301.75
301.7578
301.7821
301.7881
301.7721
301.8031
301.7322
301.7563
301.789
301.9012
301.925
301.7984
301.8144
301.8294
301.7892
301.7407
301.757
301.9248
302.0363
301.9798
301.9879
302.1234
302.2112
302.259
302.3473
302.1705
302.0987
302.0905
302.1224
302.1217
302.1377
301.9775
301.8095
301.7932
301.8168
301.8093
301.7455
301.7693
301.7688
301.7209
301.753
301.7212
301.7049
301.713
301.7045
301.7528
301.7601
301.784
301.7922
301.7915
301.8319
301.832
301.8319
301.8708
301.8388
301.8467
301.8628
301.8388
301.8628
301.9186
301.9193
301.9197
301.8707
301.8466
301.8469
301.8866
301.8147
301.7748
301.7358
301.7679
301.9437
301.936
301.8961
301.8886
301.9045
301.9214
301.9046
301.9118
301.9193
301.913
301.9774
301.9602
301.9764
301.9614
301.9475
301.9641
301.9889
301.9891
302.0873
302.0305
302.0547
302.1829
302.1749
302.1741
302.133
302.0775
302.0208
302.0534
302.0771
302.0447
302.0369
302.0055
301.9892
301.9572
301.9804
302.0052
302.0445
302.0911
302.1076
302.1168
302.0855
302.0303
302.0383
301.999
301.8488
301.7843
301.6895
301.6174
301.6886
301.6801
301.6796
301.6557
301.6564
301.6558
301.6726
301.6797
301.7034
301.6559
301.68
301.7922
301.96
301.9601
301.9751
301.7748
301.7102
301.6945
301.679
301.6552
301.6788
301.6549
301.6626
301.6389
301.6791
301.6709
301.6549
301.7663
301.7902
301.8213
301.8452
301.8607
301.8445
301.8358
301.8587
301.8907
301.8821
301.8746
301.8589
301.923
301.8832
301.8907
301.8821
301.835
301.7709
301.715
301.7231
301.7624
301.7713
301.7635
301.7552
301.8105
301.771
301.7311
301.7231
301.715
301.7224
301.7383
301.69
301.7058
301.7218
301.7125
301.7216
301.706
301.7463
301.7785
301.7938
301.7455
301.7381
301.7627
301.8343
301.8503
301.8669
301.7544
301.8187
301.8342
301.8339
301.883
301.915
301.8981
301.9045
301.8728
301.8821
301.9222
301.9066
301.9374
301.8721
301.9123
301.9033
301.8724
301.8958
301.8634
301.8965
301.8727
301.8631
301.8794
301.872
301.8805
301.8802
301.8553
301.8549
301.8476
301.8399
301.8383
301.8306
301.7906
301.8142
301.7896
301.7894
301.8215
301.8934
301.9012
301.9251
301.9168
301.9165
301.9083
301.9
301.908
301.8995
301.8837
301.9149
301.8828
301.9072
301.8591
301.8513
301.8436
301.8522
301.8932
301.8779
301.8596
301.8687
301.894
301.8945
301.9033
301.8869
301.8875
301.9347
301.9099
301.918
301.9025
301.8868
301.9015
301.8785
301.8705
301.8627
301.8945
301.9263
301.9338
301.9268
301.919
301.9268
301.8942
301.8944
301.879
301.8474
301.824
301.8318
301.8634
301.8871
301.9037
301.8888
301.9129
301.8968
301.9045
301.8648
301.8405
301.7768
301.7446
301.7844
301.8157
301.8239
301.7841
301.8232
301.7912
301.7749
301.7665
301.7747
301.79
301.7584
301.7897
301.83
301.8062
301.8143
301.8303
301.8619
301.831
301.8628
301.9033
301.895
301.903
301.8866
301.9184
301.9424
301.9098
301.9334
301.9336
301.9417
301.9499
301.942
301.9023
301.8943
301.9423
301.9658
301.9416
301.9341
301.9421
301.9418
301.9662
301.9184
301.9577
301.9656
301.9577
301.9661
301.9975
301.9819
301.9903
301.974
301.9817
301.9903
301.9744
302.0064
301.9897
301.9736
301.9984
301.9816
301.9819
301.9654
301.9734
301.9501
301.9657
301.9658
301.9498
301.9578
301.9181
301.8865
301.8945
301.9101
301.9271
301.9344
301.919
301.9425
301.9267
301.9344
301.9985
301.9504
301.9501
301.9819
301.9973
301.9891
301.9975
301.9577
301.9734
301.9816
301.9734
302.0215
302.0455
302.038
302.0536
302.0536
302.0701
302.0937
302.1178
302.1179
302.0703
301.9669
301.9355
301.9436
302.0155
301.9985
302.039
302.1099
302.1096
302.126
302.1179
302.117
302.0945
302.079
302.0634
302.0551
302.0791
302.0307
302.0229
302.0394
301.9994
302.0079
302.0564
302.0476
302.0315
302.0234
302.0153
302.0244
301.9994
302.0311
302.0791
302.0553
302.0944
302.1029
302.1118
302.1126
302.0648
302.0572
302.0574
302.1134
302.1367
302.1045
302.1286
302.0904
302.1399
302.1487
302.0936
302.125
302.1561
302.1162
302.1162
302.0526
302.0843
302.0605
302.1881
302.3643
302.3883
302.3723
302.3964
302.4682
302.4521
302.4043
302.3716
302.2846
302.2768
302.3082
302.3075
302.3152
302.3248
302.4132
302.3572
302.1828
301.9672
302.0634
302.0725
302.024
302.1753
302.2386
302.1343
301.9656
301.8938
301.8937
301.958
301.9666
301.9671
301.9519
301.9832
302.0303
301.9978
302.0295
302.1823
302.1906
302.326
302.3498
302.3408
302.3157
302.2348
302.1382
302.147
302.0111
301.9638
301.9003
301.8603
301.8839
301.8921
301.8438
301.8765
301.9004
301.8689
301.9085
302.0367
302.2453
302.2375
302.286
302.3098
302.2619
302.3658
302.2219
302.0617
302.0613
302.053
302.156
302.3797
302.436
302.3964
302.4356
302.4835
302.4278
302.4602
302.4677
302.4661
302.4987
302.4991
302.4268
302.4266
302.4195
302.3712
302.3646
302.1897
302.1262
302.0137
302.0781
302.2613
302.3573
302.4279
302.4524
302.4361
302.4216
302.2781
302.2061
302.0952
302.023
301.9596
302.0001
301.9691
301.9683
302.032
302.0329
301.993
302.0654
302.0337
302.01
302.097
302.1679
302.192
302.161
302.1686
302.1214
302.0486
302.1758
302.1125
302.1682
302.2074
302.0555
301.9919
302.0476
302.088
302.1028
302.1431
302.2151
302.2621
302.2295
302.2134
302.2135
302.2129
302.1245
302.0767
302.0695
302.0691
302.0608
302.1243
302.188
302.2279
302.2213
302.3574
302.3881
302.2992
302.299
302.2355
302.2203
302.1883
302.2204
302.2513
302.2356
302.2751
302.3872
302.3388
302.2675
302.1003
302.0674
302.0682
302.1152
302.0744
302.1071
302.1154
302.1389
302.2026
302.2667
302.2496
302.2579
302.2736
302.2569
302.1617
302.2104
302.187
302.1802
302.1891
302.149
301.9736
302.0397
302.0483
301.9902
302.0226
301.96
301.9437
301.9912
301.9764
301.9761
301.9754
301.9832
301.9115
301.9749
302.0078
302.0075
301.9438
301.9271
301.9343
301.905
301.9239
301.8754
301.9311
301.8668
301.917
301.9177
301.8934
301.8932
301.9087
301.9647
301.9006
301.8359
301.9072
301.8498
301.8651
301.8496
301.89
301.8901
301.8917
301.9715
301.8826
301.8441
301.8651
301.9311
301.9405
301.9868
301.9393
302.0025
301.9596
302.032
302.0166
301.952
301.974
302.0075
301.9518
301.9667
301.9178
301.9429
301.9581
301.9195
301.919
301.9749
301.8881
301.871
301.9355
301.8961
301.9109
301.9182
301.9506
301.9596
301.9749
301.9905
301.9099
301.8528
301.9576
301.9489
302.1506
302.2139
302.2141
302.2454
302.3415
302.3902
302.2372
302.221
302.1813
302.2848
302.2208
302.2773
302.3018
302.0621
301.9906
302.0938
302.0856
301.9108
301.8775
301.8458
301.8301
301.8851
301.9243
301.9891
301.9631
301.9857
302.0028
301.9641
301.8615
301.9025
301.9586
301.9747
301.9897
301.9267
302.0071
301.9679
301.9922
301.9906
301.9683
301.9594
301.9776
302.0183
302.0178
301.9927
301.9583
301.9897
301.9252
301.8542
301.7992
301.9047
301.8801
301.8876
301.8792
301.8219
301.7873
301.7476
301.781
301.782
301.7112
301.6247
301.6486
301.6884
301.6325
301.6636
301.6637
301.6713
301.6545
301.63
301.6144
301.6218
301.6141
301.6373
301.6372
301.6212
301.6529
301.7171
301.8531
301.8453
301.8372
301.8604
301.9075
301.8676
301.9012
301.9567
301.9563
301.9408
301.9252
301.9327
301.9408
301.8926
301.9091
301.925
301.8852
301.9017
301.9022
301.8855
301.9101
301.9107
301.8937
301.895
301.9199
301.9583
301.9889
301.9556
301.9251
301.9198
301.9057
301.8968
301.9374
301.9614
301.9624
301.8988
301.9303
301.9857
301.9608
301.9835
301.9842
302.0098
301.9698
302.0025
301.9625
301.9387
301.9627
301.9061
301.8837
301.883
301.9311
301.8748
301.8984
301.9307
[truncated: 182,543 more chars]
